# Supplementary material for: Demographic forecast modelling using SSA-XGBoost for smart population management based on multi-sources data
Source: PLoS One. 2025 Jun 25;20(6):e0320298. doi: 10.1371/journal.pone.0320298 (PMC12193076; doi:10.1371/journal.pone.0320298)
Supplement: S1 Data — (ZIP) [file pone.0320298.s001.zip]

Archive with 73 entries (70 files):
- 分年龄分性别10年人口数据/
- 分年龄分性别10年人口数据/2010-2020数据.xlsx
- 分年龄分性别10年人口数据/hbtj20ssss2010.dbf
- 分年龄分性别10年人口数据/hbtj20ssss2010.xls
- 分年龄分性别10年人口数据/hbtj20ssss2011.dbf
- 分年龄分性别10年人口数据/hbtj20ssss2011.xls
- 分年龄分性别10年人口数据/hbtj20ssss2012.dbf
- 分年龄分性别10年人口数据/hbtj20ssss2012.xls
- 分年龄分性别10年人口数据/hbtj20ssss2013.dbf
- 分年龄分性别10年人口数据/hbtj20ssss2013.xls
- 分年龄分性别10年人口数据/hbtj20ssss2014.dbf
- 分年龄分性别10年人口数据/hbtj20ssss2014.xls
- 分年龄分性别10年人口数据/hbtj20ssss2015.dbf
- 分年龄分性别10年人口数据/hbtj20ssss2015.xls
- 分年龄分性别10年人口数据/hbtj20ssss2016.dbf
- 分年龄分性别10年人口数据/hbtj20ssss2016.xls
- 分年龄分性别10年人口数据/hbtj20ssss2017.dbf
- 分年龄分性别10年人口数据/hbtj20ssss2017.xls
- 分年龄分性别10年人口数据/hbtj20ssss2018.dbf
- 分年龄分性别10年人口数据/hbtj20ssss2018.xls
- 分年龄分性别10年人口数据/hbtj20ssss2019.dbf
- 分年龄分性别10年人口数据/hbtj20ssss2019.xls
- 分年龄分性别10年人口数据/hbtj20ssss2020.dbf
- 分年龄分性别10年人口数据/hbtj20ssss2020.xls
- 分年龄分性别10年人口数据/hzhb20ssss.xls
- 生育监测数据/
- 生育监测数据/hbtj20ssss2010.dbf
- 生育监测数据/hbtj20ssss2010.xls
- 生育监测数据/hbtj20ssss2011.dbf
- 生育监测数据/hbtj20ssss2011.xls
- 生育监测数据/hbtj20ssss2012.dbf
- 生育监测数据/hbtj20ssss2012.xls
- 生育监测数据/hbtj20ssss2013.dbf
- 生育监测数据/hbtj20ssss2013.xls
- 生育监测数据/hbtj20ssss2014.dbf
- 生育监测数据/hbtj20ssss2014.xls
- 生育监测数据/hbtj20ssss2015.dbf
- 生育监测数据/hbtj20ssss2015.xls
- 生育监测数据/hbtj20ssss2016.dbf
- 生育监测数据/hbtj20ssss2016.xls
- 生育监测数据/hbtj20ssss2017.dbf
- 生育监测数据/hbtj20ssss2017.xls
- 生育监测数据/hbtj20ssss2018.dbf
- 生育监测数据/hbtj20ssss2018.xls
- 生育监测数据/hbtj20ssss2019.dbf
- 生育监测数据/hbtj20ssss2019.xls
- 生育监测数据/hbtj20ssss2020.dbf
- 生育监测数据/hbtj20ssss2020.xls
- 生育监测数据/hzhb20ssss.xls
- 迁移人口数据/
- 迁移人口数据/hbtj20ssss2010-.xls
- 迁移人口数据/hbtj20ssss2010.dbf
- 迁移人口数据/hbtj20ssss2011-.xls
- 迁移人口数据/hbtj20ssss2011.dbf
- 迁移人口数据/hbtj20ssss2012-.xls
- 迁移人口数据/hbtj20ssss2012.dbf
- 迁移人口数据/hbtj20ssss2013-.xls
- 迁移人口数据/hbtj20ssss2013.dbf
- 迁移人口数据/hbtj20ssss2014-.xls
- 迁移人口数据/hbtj20ssss2014.dbf
- 迁移人口数据/hbtj20ssss2015-.xls
- 迁移人口数据/hbtj20ssss2015.dbf
- 迁移人口数据/hbtj20ssss2016-.xls
- 迁移人口数据/hbtj20ssss2016.dbf
- 迁移人口数据/hbtj20ssss2017-.xls
- 迁移人口数据/hbtj20ssss2017.dbf
- 迁移人口数据/hbtj20ssss2018-.xls
- 迁移人口数据/hbtj20ssss2018.dbf
- 迁移人口数据/hbtj20ssss2019-.xls
- 迁移人口数据/hbtj20ssss2019.dbf
- 迁移人口数据/hbtj20ssss2020-.xls
- 迁移人口数据/hbtj20ssss2020.dbf
- 迁移人口数据/hzhb20ssss.xls
