# Supplementary material for: Demographic forecast modelling using SSA-XGBoost for smart population management based on multi-sources data
Source: PLoS One. 2025 Jun 25;20(6):e0320298. doi: 10.1371/journal.pone.0320298 (PMC12193076; doi:10.1371/journal.pone.0320298)
Supplement: S1 Data — (ZIP) [file pone.0320298.s001.zip › 分年龄分性别10年人口数据/2010-2020数据.xlsx]

## Sheet: Sheet1
2010								2011							2012							2013							2014							2015							2016
year	xt	xtm	xtf	deathm	deathf	m	f	xt	xtm	xtf	deathm	deathf	m	f	xt	xtm	xtf	deathm	deathf	m	f	xt	xtm	xtf	deathm	deathf	m	f	xt	xtm	xtf	deathm	deathf	m	f	xt	xtm	xtf	deathm	deathf	m	f	xt	xtm	xtf	deathm	deathf	m	f
0	1136461	610587	525874	13614	10591	596973	515283	1203643	640956	562687	13440.2	10834	627516	551853	1255316	668327	586990	13644.4	11097.2	654683	575893	1172304	624125	548179	12402.6	10182.2	611722	537997	1192719	634893	557826	12133	10082.1	622760	547744	905320	481812	423508	8878	7465.22	472934	416043	1104532	587883	516649	10572.5	8991.32	577311	507658
1	1028177	554455	473723	2513.15	1658.65	551942	472064	1130266	606859	523407	2533.41	1733.61	604326	521673	1197253	637160	560093	2472.7	1764.73	634687	558328	1248652	664387	584265	2467.15	1783.53	661920	582481	1165888	620330	545558	2202.95	1614.99	618127	543943	1186197	631049	555147	2091.98	1568.6	628957	553578	899791	478516	421275	1487.21	1145.02	477029	420130
2	1011704	542450	469254	1591.45	1041.06	540859	468213	1022899	551172	471727	1484.74	987.035	549687	470740	1124712	603454	521258	1542.62	1053.06	601911	520205	1191547	633712	557835	1499.31	1069.64	632213	556765	1242751	660842	581910	1493.22	1079.92	659349	580830	1160240	616947	543293	1330.88	977.099	615616	542316	1180523	627673	552851	1257.94	951.475	626415	551900
3	983211	526110	457101	943.906	536.354	525166	456565	1008082	540062	468020	893.653	520.08	539168	467500	1019263	548793	470471	862.203	504.135	547931	469967	1120776	600917	519859	893.545	537.025	600023	519322	1187463	631120	556344	864.076	543.833	630256	555800	1238488	658156	580332	859.198	548.594	657297	579783	1156065	614324	541741	763.612	498.015	613560	541243
4	984621	527538	457084	757.074	366.411	526781	456718	980865	524465	456399	674.42	339.657	523791	456059	1005630	538370	467260	667.105	338.901	537703	466921	1016686	547033	469653	642.922	328.244	546390	469325	1117960	599026	518934	665.556	349.216	598360	518585	1184498	629160	555338	642.67	353.43	628517	554985	1235350	656103	579247	637.558	357.919	655465	578889
5	956863	509555	447308	605.768	248.193	508949	447060	983144	526286	456857	568.307	235.766	525718	456621	979340	523205	456134	536.486	225.956	522669	455908	1003955	537027	466929	533.832	225.065	536493	466704	1014887	545622	469265	517.35	217.419	545105	469048	1115961	597502	518459	538.679	230.965	596963	518228	1182360	627568	554792	522.34	234.21	627046	554558
6	927645	492136	435509	501.092	176.99	491635	435332	955704	508448	447256	470.148	169.455	507978	447087	981884	525129	456755	463.492	166.592	524666	456588	977968	521991	455977	437.066	159.365	521554	455818	1002436	535727	466708	434.263	158.682	535293	466549	1013239	544250	468989	420.335	153.244	543830	468836	1114126	596022	518104	436.791	163.384	595585	517941
7	758723	407043	351680	342.278	108.33	406701	351572	926547	491087	435460	374.159	124.128	490713	435336	954511	507351	447160	366.995	122.391	506984	447038	980564	523960	456604	361.457	120.053	523599	456484	976548	520769	455779	340.356	114.782	520429	455664	1000883	534429	466454	337.812	114.344	534091	466340	1011571	542886	468685	326.418	111.037	542560	468574
8	798387	424751	373637	295.1	83.0225	424456	373554	758262	406368	351894	263.811	74.4552	406104	351820	925908	490304	435604	300.396	87.7868	490004	435516	953751	506499	447251	294.341	86.4901	506205	447165	979682	523037	456645	289.627	84.768	522747	456560	975561	519791	455770	272.529	81.0761	519518	455689	999770	533378	466392	269.94	81.2286	533108	466311
9	815356	432667	382689	252.769	67.2823	432414	382622	798088	424207	373881	225.367	60.9928	423982	373820	757868	405779	352090	210.448	56.3514	405569	352034	925331	489599	435732	239.383	66.3349	489360	435666	953047	505722	447325	234.09	65.2672	505488	447260	978853	522187	456666	230.129	64.1037	521957	456602	974618	518879	455739	215.95	61.6224	518663	455677
10	757471	406879	350592	230.391	63.7033	406649	350528	815770	432442	383328	230.275	66.4018	432212	383262	798406	423934	374472	211.479	61.5572	423723	374410	758076	405443	352632	197.273	56.8663	405246	352575	925371	489160	436211	224.042	66.9922	488936	436144	952964	505213	447751	218.959	65.9674	504994	447685	978645	521606	457039	215.066	65.0132	521391	456974
11	655315	350777	304538	164.545	44.8105	350612	304493	757748	406626	351122	177.753	48.8872	406448	351073	815931	432123	383808	183.056	51.9196	431940	383756	798477	423566	374911	167.663	47.9565	423398	374863	758051	405024	353027	156.242	44.1663	404868	352983	925196	488647	436549	177.468	51.8062	488470	436497	952682	504639	448043	173.442	51.1678	504466	447992
12	638347	339634	298713	161.329	49.3967	339473	298664	655956	350728	305228	155.614	47.7319	350572	305180	758258	406497	351761	172.832	53.0557	406324	351708	816315	431921	384395	177.815	56.4508	431743	384339	798766	423313	375454	162.993	52.3286	423150	375402	758240	404715	353525	151.739	48.2861	404563	353477	925241	488250	436992	172.208	57.2086	488078	436935
13	616783	326631	290153	129.876	40.9732	326501	290112	639195	339751	299445	126.077	40.0609	339625	299405	656711	350792	305919	125.366	39.4607	350667	305880	758890	406486	352404	139.072	43.7724	406347	352360	816838	431846	384991	142.932	46.3205	431703	384945	799207	423194	376013	130.881	42.862	423063	375970	758596	404550	354046	121.69	39.8361	404428	354006
14	634712	333278	301433	151.092	48.6871	333127	301384	617905	326920	290985	135.539	43.9541	326784	290941	640221	339986	300235	137.154	44.359	339849	300191	657637	350970	306667	136.154	43.8133	350834	306623	759699	406593	353106	151.015	48.7339	406442	353057	817542	431893	385649	155.349	51.7153	431738	385597	799825	423194	376631	142.323	48.1794	423052	376583
15	745267	386311	358956	216.161	73.2718	386095	358883	635804	333569	302235	172.52	58.4784	333396	302177	618889	327151	291738	164.602	55.0591	326986	291683	641071	340140	300930	166.463	55.5077	339974	300874	658359	351050	307309	165.257	54.8208	350885	307254	760271	406582	353689	183.157	60.9854	406399	353628	817976	431802	386174	187.848	65.1703	431614	386109
16	913456	466577	446880	238.805	86.5754	466338	446793	744935	385695	359240	180.028	65.7444	385515	359174	635334	332885	302448	154.334	54.9707	332731	302393	618231	326363	291868	146.852	51.807	326216	291816	640213	339239	300974	148.258	52.1365	339091	300922	657304	350036	307268	147.058	51.4349	349889	307217	758995	405439	353556	162.86	57.5504	405276	353498
17	1136796	574778	562018	363.467	136.511	574415	561881	909062	463965	445097	256.829	99.0228	463708	444998	740271	382951	357320	208.251	78.7693	382743	357241	630355	329976	300380	177.89	65.8052	329798	300314	612914	323270	289644	169.049	61.9271	323101	289582	634545	335954	298591	170.51	62.2626	335783	298529	651289	346562	304727	168.664	61.7247	346393	304665
18	1203532	610750	592782	436.36	171.662	610314	592610	1130161	571042	559119	351.633	145.266	570690	558974	902055	460059	441996	267.152	110.174	459792	441886	732816	378817	353999	215.774	87.2345	378601	353912	622428	325595	296834	183.466	72.3927	325412	296762	604485	318622	285863	173.957	67.9258	318448	285795	625598	331029	294569	174.918	68.4158	330854	294501
19	1204838	613527	591310	273.12	98.0726	613254	591212	1197688	607639	590048	224.605	85.7637	607414	589962	1123725	567641	556083	196.028	76.4348	567445	556007	895037	456367	438669	148.093	57.7559	456219	438611	725171	374803	350368	119.301	45.6836	374684	350322	614128	321238	292890	101.155	37.8749	321137	292852	595497	313900	281597	95.5928	35.6414	313804	281561
20	1511221	759938	751283	463.739	181.107	759474	751102	1198510	610766	587744	318.573	127.237	610447	587617	1190392	604373	586019	290.487	119.249	604083	585900	1115439	563851	551588	253.955	106.529	563597	551481	885788	452072	433716	191.832	80.4312	451880	433636	714935	369985	344951	153.792	63.1332	369831	344888	602891	315886	287005	129.405	52.132	315757	286953
21	1572471	779890	792581	795.828	348.664	779094	792232	1500009	754774	745235	674.708	296.66	754099	744938	1186496	605204	581292	506.575	220.254	604697	581072	1177410	598294	579116	464.556	207.061	597829	578909	1101506	557264	544242	407.602	185.185	556856	544057	870941	445003	425939	308.182	139.667	444695	425799	699143	362409	336734	244.942	109.347	362164	336625
22	1545505	767297	778208	659.134	305.279	766638	777903	1555493	771187	784305	569.61	274.787	770617	784030	1482282	745684	736597	519.878	245.757	745164	736351	1168090	595774	572316	388.852	181.904	595385	572134	1158137	588398	569738	355.722	171.041	588042	569567	1081389	546918	534471	311.484	152.848	546607	534318	850045	434247	415798	234.065	114.793	434013	415683
23	1560353	772476	787877	891.78	429.016	771584	787448	1522687	755093	767594	762.628	379.403	754330	767215	1531804	758521	773283	710.87	359.325	757810	772924	1457683	732518	725165	649.142	321.572	731869	724843	1142695	582186	560509	484.57	237.403	581701	560272	1131795	574292	557503	444.947	223.656	573847	557279	1054122	532306	521815	389.118	200.519	531917	521614
24	1376915	679411	697505	592.834	300.907	678818	697204	1539251	760850	778401	586.091	307.381	760264	778094	1500889	743108	757781	530.707	282.63	742577	757498	1509201	746099	763102	493.015	267.518	745606	762834	1434304	719669	714634	448.76	239.173	719220	714395	1118689	569014	549675	333.036	175.884	568681	549499	1106966	560671	546295	304.448	166.19	560367	546129
25	1199909	593629	606280	506.07	259.284	593123	606021	1358873	669280	689593	513.462	273.631	668767	689319	1520438	750293	770145	535.306	289.987	749758	769855	1481386	732174	749212	484.161	266.851	731690	748945	1488982	734771	754211	449.595	252.888	734321	753958	1413386	707952	705434	408.864	225.838	707543	705208	1097179	556978	540201	301.837	166.123	556676	540035
26	1151917	571343	580575	537.813	277.369	570805	580298	1182095	583502	598593	506.421	269.94	582996	598323	1340285	658722	681563	536.403	293.246	658186	681270	1501061	739291	761770	560.244	311.201	738731	761459	1461331	720799	740532	507.205	286.452	720292	740246	1468223	723007	745216	471.628	271.659	722535	744944	1391943	695805	696138	428.606	243.358	695376	695895
27	1107778	551186	556592	453.18	225.259	550733	556367	1136555	562310	574245	434.704	222.266	561875	574023	1166048	574091	591957	423.795	221.478	573667	591736	1323462	648872	674590	448.651	240.798	648423	674349	1483473	729007	754466	468.395	255.45	728539	754211	1443097	710159	732939	423.268	234.833	709736	732704	1449318	711993	737325	392.457	223.428	711601	737102
28	1286060	643908	642153	538.396	268.188	643370	641885	1092501	542300	550201	425.323	219.484	541875	549982	1120501	552986	567514	424.046	222.233	552562	567292	1149205	564322	584883	412.635	221.205	563909	584662	1305776	638623	667153	437.298	240.883	638186	666912	1464953	718282	746670	457.195	255.999	717825	746414	1423844	699023	724822	412.909	236.745	698610	724585
29	1201040	602931	598109	514.959	249.773	602416	597859	1272908	636258	636649	509.547	252.561	635748	636396	1078820	534366	544453	413.145	210.345	533953	544243	1106127	544656	561471	411.472	212.725	544245	561258	1134154	555606	578548	400.135	211.842	555206	578336	1289991	629486	660505	424.416	230.788	629062	660274	1448443	708727	739715	443.971	246.769	708283	739468
30	1086967	550230	536737	456.491	212.121	549774	536525	1191041	597009	594032	460.815	222.242	596548	593810	1262263	629966	632296	474.127	230.752	629492	632065	1067662	527794	539868	383.299	191.783	527411	539676	1094317	537708	556609	381.356	193.719	537327	556415	1121708	548294	573414	370.913	192.776	547923	573221	1276851	621772	655079	393.168	211.057	621379	654868
31	1004557	507925	496632	485.21	224.439	507440	496408	1076093	543761	532332	486.164	228.477	543275	532104	1179497	590153	589344	509.441	245.477	589644	589099	1250039	622712	627327	523.33	254.564	622189	627072	1054913	520247	534666	422.27	211.012	519825	534455	1080911	529779	551132	419.501	213.033	529359	550919	1107657	539991	567666	407.528	212.877	539583	567453
32	982932	499798	483134	447.928	208.373	499350	482926	994822	502065	492757	418.469	201.381	501647	492556	1065733	537538	528194	434.177	209.712	537104	527984	1168477	583545	584932	454.467	225.186	583091	584707	1238375	615727	622649	466.491	233.312	615261	622416	1042773	513000	529773	375.487	193.264	512625	529580	1068154	522173	545980	372.449	196.068	521801	545784
33	878955	450496	428460	458.243	202.351	450038	428258	973282	493868	479414	464.034	213.626	493404	479200	984646	495833	488813	450.195	211.832	495383	488601	1054971	530961	524010	466.603	220.706	530494	523789	1157115	576615	580500	488.617	237.185	576126	580263	1226430	608454	617976	501.475	245.869	607953	617730	1030396	505487	524909	402.244	204.162	505085	524705
34	903914	465332	438581	511.161	236.179	464821	438345	868594	444116	424478	452.929	215.442	443663	424263	962270	487108	475162	476.34	233.427	486632	474929	973016	488712	484304	461.674	231.241	488250	484073	1042682	523450	519232	478.598	241.002	522971	518991	1144154	568707	575447	501.168	258.929	568206	575188	1212814	600159	612655	513.648	269.551	599645	612385
35	860809	440268	420542	493.678	233.475	439774	420309	893836	459065	434771	480.026	230.522	458585	434540	857964	437534	420430	443.679	217.52	437090	420212	950967	480130	470836	470.032	237.798	479660	470598	961098	481375	479723	458.58	237.58	480916	479485	1030104	515721	514382	478.568	250	515242	514132	1130904	560584	570320	504.417	272.139	560080	570048
36	897825	453323	444503	560.692	260.754	452762	444242	850318	433600	416719	501.711	232.369	433098	416487	882703	452020	430683	506.305	234.997	451514	430448	846218	430133	416086	467.23	221.504	429666	415864	938514	472312	466202	495.02	242.191	471817	465960	947996	473175	474821	482.455	241.807	472693	474579	1016309	507111	509198	503.201	254.944	506608	508943
37	1023578	513282	510296	678.639	320.755	512603	509975	889116	447607	441508	548.109	262.729	447059	441245	841045	427554	413491	509.758	240.346	427044	413251	872772	445582	427189	514.172	242.971	445068	426946	835690	423346	412344	473.593	229.042	422872	412115	927287	465109	462178	502.032	250.742	464607	461927	936133	465598	470536	488.287	251.028	465110	470285
38	1151293	576461	574832	844.824	402.056	575616	574430	1015873	508305	507568	674.82	331.053	507630	507237	880962	442381	438581	570.754	279.627	441810	438301	832314	421986	410328	530.128	255.458	421456	410073	863396	439631	423765	534.418	258.013	439097	423507	825731	417054	408676	491.69	242.916	416562	408433	916639	458409	458231	520.686	266.386	457888	457965
39	1241248	626481	614766	1054.4	478.44	625427	614288	1143931	571636	572296	860.938	411.971	570775	571884	1008147	503287	504860	726.494	352.288	502561	504508	872784	437104	435680	613.249	297.394	436491	435383	823594	416387	407207	568.542	271.637	415818	406935	854063	433665	420398	573.013	274.468	433092	420124	815849	410767	405082	525.984	258.994	410241	404823
40	1387928	706624	681303	1326.67	598.274	705297	680705	1234488	622117	612371	1047.85	498.613	621069	611872	1136795	567087	569708	902.234	445.426	566185	569263	1000570	498497	502073	760.804	380.601	497736	501692	864739	432050	432689	640.715	320.765	431409	432368	814983	411000	403983	593.088	292.756	410407	403690	844810	427896	416914	597.288	296.272	427299	416618
41	1244271	628811	615459	1125.66	507.575	627685	614951	1380741	702139	678603	1129.99	519.145	701009	678084	1227130	617583	609547	943.749	449.515	616639	609097	1129084	562371	566713	811.818	401.234	561559	566312	992513	493593	498920	683.357	342.326	492910	498578	856311	426939	429372	574.102	288.053	426365	429084	806081	405610	400471	530.213	263.217	405080	400208
42	1313883	664271	649611	1404.42	653.377	662867	648958	1237382	624412	612970	1229.65	584.829	623182	612385	1373252	697388	675864	1283.09	614.578	696105	675249	1219313	612672	606641	1071.98	532.587	611600	606108	1120864	557245	563619	923.104	475.989	556322	563143	983896	488250	495646	776.817	406.276	487473	495240	847272	421357	425915	651.197	342.384	420706	425573
43	1137441	574450	562991	1368.19	634.316	573082	562357	1308232	660530	647702	1441.98	685.223	659088	647017	1231540	620586	610953	1305.2	627.811	619281	610325	1366892	693251	673641	1364.41	660.446	691887	672981	1212812	608489	604324	1140.17	572.357	607349	603752	1114133	552951	561182	982.069	511.912	551969	560670	976947	483845	493102	825.753	437.912	483019	492664
44	1213912	612403	601509	1533.7	734.36	610869	600775	1131668	570585	561083	1333.99	652.922	569251	560430	1301877	656316	645560	1459.15	724.13	654857	644836	1224920	616234	608686	1319.93	663.205	614914	608023	1359722	688563	671159	1382.09	698.612	687181	670460	1205499	603751	601748	1154.99	605.596	602596	601142	1106581	548097	558483	994.642	542.993	547102	557940
45	1280659	644617	636041	1781.48	857.516	642836	635183	1209890	609387	600503	1583.76	773.394	607803	599730	1127511	567517	559994	1421.59	703.102	566095	559291	1297106	652869	644237	1556.62	780.302	651312	643457	1219933	612674	607260	1407.99	714.782	611266	606545	1354221	684688	669533	1477.34	753.955	683211	668779	1199902	599851	600050	1234.49	655.39	598617	599395
46	1257488	627477	630011	1790.44	868.811	625687	629142	1276921	641761	635160	1731.71	838.745	640029	634321	1206064	606502	599563	1591.04	774.473	604911	598789	1123547	564569	558978	1427.63	703.561	563141	558274	1292559	649560	642999	1564.26	781.294	647996	642218	1215229	609287	605942	1414.62	715.91	607872	605226	1349038	681007	668031	1485.82	757.759	679521	667273
47	1460576	736935	723641	2446.38	1159	734489	722482	1254421	624934	629487	1936.66	960.885	622997	628526	1273557	639037	634520	1942.75	952.579	637094	633567	1202519	603678	598841	1784.4	879.436	601894	597962	1119850	561669	558181	1601.26	799.556	560068	557381	1288261	646282	641979	1757.62	888.716	644524	641090	1210760	605919	604841	1589.13	816.727	604330	604024
48	1082750	539657	543093	1954.43	980.414	537703	542113	1457436	734268	723168	2541.89	1257.51	731726	721910	1251719	622607	629112	2031.02	1050.27	620576	628062	1270590	636537	634053	2036.8	1041.14	634500	633012	1199516	601166	598349	1870.34	961.393	599296	597388	1116841	559173	557668	1678.66	874.03	557494	556794	1284738	643462	641276	1843.52	974.558	641618	640301
49	658310	323134	335176	1149.84	596.489	321984	334580	1081838	538525	543313	1823.84	932.079	536701	542381	1455531	732468	723063	2409.05	1209.36	730059	721854	1250406	621240	629166	1925.55	1010.11	619314	628156	1269152	635083	634068	1930.24	1000.97	633153	633067	1198197	599800	598397	1772.24	924.176	598028	597473	1115673	557918	557754	1589.88	842.692	556328	556911
50	837186	425963	411224	1939.64	943.718	424023	410280	660452	323768	336684	1402.74	749.799	322365	335934	1082831	538397	544434	2268.96	1187.8	536128	543246	1455523	731666	723857	2996.39	1540.76	728670	722316	1250942	620834	630109	2404.01	1289.98	618430	628819	1269555	634584	634971	2408.77	1278.4	632175	633693	1198698	599372	599326	2211.84	1184.83	597160	598141
51	831874	425319	406556	2073.7	1043.13	423245	405513	837083	425237	411845	1958.51	1015.74	423278	410829	660965	323505	337460	1447.54	819.826	322057	336640	1081925	537193	544732	2338.73	1296.74	534854	543435	1453425	729663	723762	3087.24	1681.72	726576	722080	1249572	619348	630225	2480.96	1410.06	616867	628815	1268078	633019	635060	2484.16	1401.11	630535	633659
52	963689	491848	471841	2476.09	1191.7	489372	470649	831684	424406	407278	2016.48	984.683	422390	406293	836889	424345	412543	1960.88	979.297	422384	411564	661333	323029	338304	1449.64	790.704	321579	337513	1080780	535732	545048	2339.58	1248.63	533392	543799	1450999	727357	723642	3087.41	1618.23	724270	722024	1247880	617554	630326	2483.62	1361.85	615070	628964
53	1044395	533378	511017	3210.27	1589.1	530168	509428	962379	490194	472185	2781.98	1408.3	487412	470777	830893	423116	407777	2324.23	1185.91	420792	406591	836010	423016	412994	2260.48	1179.29	420756	411815	661005	322116	338889	1672.08	952.624	320444	337936	1078957	533834	545123	2697.71	1502.49	531136	543621	1447910	724616	723294	3559.01	1953.13	721057	721341
54	1027528	519898	507630	3114.14	1550.89	516784	506079	1042326	531352	510974	3010.83	1496.21	528341	509478	960789	488515	472274	2669.92	1348.89	485845	470925	829855	421815	408040	2231.16	1136.42	419584	406904	834912	421697	413215	2169.56	1129.86	419527	412085	660593	321305	339288	1605.57	912.939	319699	338375	1076840	531917	544923	2586.89	1442.08	529330	543481
55	1039023	529594	509429	3850.06	1970.66	525744	507458	1025977	518159	507818	3537.06	1875.99	514622	505942	1040806	529639	511168	3524.99	1851.48	526114	509317	959631	487065	472567	3130.33	1670.63	483935	470896	829222	420726	408497	2619.05	1409.3	418107	407088	834221	420591	413630	2547.82	1401.17	418043	412229	660557	320685	339871	1886.82	1135.83	318798	338735
56	1029473	520104	509369	4325.52	2219.91	515778	507149	1036436	527224	509212	4135.5	2121.73	523089	507090	1023675	516028	507648	3910.49	2063.22	512118	505585	1038420	527446	510974	3897.39	2036.05	523549	508938	957696	485191	472505	3465	1838.33	481726	470667	827940	419290	408650	2902.32	1552.01	416388	407098	832895	419152	413743	2823	1547.18	416329	412196
57	953325	478393	474932	4094.93	2138.05	474298	472794	1025649	516967	508682	4140.01	2181.81	512827	506500	1032795	524214	508581	4069.11	2130.05	520145	506451	1020213	513180	507033	3849.16	2071.85	509331	504961	1034894	524548	510346	3835.45	2044.79	520713	508301	954696	482663	472033	3411.85	1847.14	479251	470186	825683	417262	408421	2858.23	1564.56	414404	406856
58	934520	467978	466542	4447.48	2322.38	463531	464220	949764	475394	474370	4281.94	2262.45	471112	472108	1021900	513862	508038	4434.89	2350.61	509427	505687	1029070	521122	507949	4361.44	2295.69	516761	505653	1016666	510248	506418	4129.38	2233.98	506119	504184	1031289	521570	509719	4115.64	2204.8	517454	507514	951613	480050	471563	3663.9	1998.22	476386	469565
59	853281	423543	429739	4738.51	2648.9	418804	427090	930459	464645	465814	4954.51	2764.52	459690	463049	945851	472181	473671	4877.8	2740.5	467303	470931	1017667	510450	507217	5062.89	2850.59	505387	504366	1024888	517738	507150	4983.97	2785.66	512754	504364	1012700	507051	505649	4725.73	2713.25	502325	502936	1027286	518339	508947	4710.4	2685.83	513629	506261
60	814713	405868	408845	5184.46	2994.74	400684	405850	849011	420197	428814	5136.89	3028.76	415060	425785	925781	461040	464741	5565.3	3245.57	455475	461495	941200	468608	472592	5543.03	3241.71	463065	469350	1012646	506649	505997	5825.32	3398.05	500824	502599	1019935	513972	505963	5801.12	3345.48	508171	502618	1008006	503500	504506	5564.28	3286.51	497936	501219
61	766022	384756	381266	5150.89	2854.57	379605	378411	809151	401935	407216	5169.82	2960.61	396765	404255	843397	416275	427122	5216.53	3037.91	411058	424084	919458	456652	462807	5649.86	3254.65	451002	459552	934839	464204	470635	5629.63	3251.49	458574	467384	1005782	501926	503857	5921.77	3409.43	496004	500448	1013081	509233	503848	5897.77	3361.62	503335	500486
62	654291	325880	328411	4709.5	2773.12	321171	325638	760373	380726	379647	5301.12	3111.82	375425	376535	803325	397856	405469	5420.67	3275.01	392435	402194	837396	412119	425277	5475.42	3363.01	406644	421914	912757	452034	460723	5929.51	3602.54	446104	457120	928108	459576	468532	5912.38	3601.17	453664	464931	998551	496976	501575	6225.23	3783.5	490751	497792
63	610548	305998	304550	5243.95	3121.45	300754	301429	649447	322609	326838	5360.59	3262.24	317248	323576	754551	376835	377715	6145.92	3713.91	370689	374001	797175	393821	403354	6293.22	3910.07	387528	399444	831057	408003	423055	6368.89	4019.43	401634	419036	905680	447438	458241	6897.89	4305.99	440540	453935	921002	454970	466032	6884.81	4313.5	448085	461719
64	585555	291905	293650	5513.98	3396.9	286391	290253	604854	302340	302514	5549.41	3404.86	296791	299109	643454	318811	324643	5761.81	3604.52	313049	321038	747280	372229	375051	6607.65	4103.77	365621	370947	789521	389044	400477	6771.98	4321.53	382272	396155	823179	403128	420051	6862.8	4446.13	396265	415605	896944	442012	454933	7430.87	4769.32	434581	450164
65	541849	270374	271475	5307.61	3225.63	265066	268249	579176	287802	291374	5472.41	3371.18	282330	288003	598396	298181	300215	5580.33	3417.68	292601	296797	636548	314420	322129	5794.56	3617.95	308625	318511	738993	366971	372022	6644.82	4118.47	360326	367904	780819	383604	397215	6814	4337.23	376790	392878	814225	397577	416649	6909.32	4469.94	390668	412179
66	425963	212131	213832	4647.52	2915.11	207483	210917	535262	266157	269105	5686.9	3595.65	260470	265509	572247	283403	288844	5945.78	3802.23	277457	285042	591280	293656	297624	6066.85	3856.73	287589	293767	628987	309664	319324	6302.91	4083.77	303361	315240	730050	361347	368703	7232	4649.87	354115	364053	771457	377793	393664	7422.79	4905.2	370370	388759
67	388365	194937	193428	4915.99	3149.76	190021	190278	420490	208634	211856	5138.72	3380.36	203495	208476	528042	261607	266435	6366.75	4214.34	255240	262221	564535	278578	285957	6663.9	4458.69	271914	281498	583364	288696	294669	6804.95	4526.08	281891	290143	620580	304451	316129	7074.8	4794.37	297376	311335	720119	355190	364929	8122.16	5468.16	347068	359461
68	377725	187981	189744	4542.09	2967.26	183439	186777	382485	191185	191300	4509.85	2930.5	186675	188370	414130	204646	209484	4768.15	3177.34	199878	206307	519594	256376	263219	5901.9	3957.5	250474	259261	555520	273036	282484	6177.13	4186.77	266859	278297	574115	282998	291117	6308.11	4250.46	276690	286867	610766	298469	312297	6556.79	4508.28	291912	307789
69	357209	177363	179846	5011.66	3403.76	172351	176442	372139	184479	187660	5096.43	3478.92	179383	184181	376944	187703	189241	5117.12	3469.34	182586	185772	408061	200892	207168	5411.54	3761.04	195480	203407	511585	251475	260110	6695.59	4681.23	244779	255429	546981	267846	279136	7016.55	4955.24	260829	274181	565358	277665	287694	7170.77	5041.64	270494	282652
70	351618	176137	175481	6121.88	4395.07	170015	171086	351066	173585	177481	5910.99	4367.15	167674	173114	365811	180603	185209	6071.09	4504.07	174532	180705	370581	183792	186789	6101.82	4494.17	177690	182295	401087	196675	204412	6455.42	4871.62	190220	199540	502383	245960	256423	7984.07	6059.36	237976	250364	537160	261997	275163	8378.87	6428.36	253618	268735
71	311821	155936	155885	5659.65	4153.57	150276	151731	342985	171057	171928	6072.55	4492	164984	167436	342653	168705	173948	5917.44	4502.11	162788	169446	357085	175554	181531	6079.9	4644.26	169474	176887	361816	178704	183112	6113.25	4635.44	172591	178477	391570	191221	200349	6467.92	5024.2	184753	195325	490133	238969	251164	7993.74	6253.73	230975	244910
72	329982	165031	164950	6893.46	5179.37	158138	159771	304061	151502	152559	6199.31	4694.39	145303	147865	334455	166199	168255	6707.7	5116.69	159491	163138	334248	163992	170256	6542.54	5129.62	157449	165126	348355	170668	177687	6727.04	5293.98	163941	172393	353043	173774	179269	6769.45	5286.45	167005	173983	382036	185926	196110	7163.45	5737.48	178763	190373
73	317336	157609	159728	6559.92	4913.28	151049	154815	319743	159268	160475	6507.35	4841.08	152761	155634	294985	146424	148561	5896.34	4420.81	140528	144140	324431	160603	163827	6379.36	4818.16	154224	159009	324360	158552	165808	6225.3	4831.03	152327	160977	338101	165034	173067	6402.1	4986.59	158632	168080	342738	168088	174650	6443.87	4987.15	161644	169663
74	295192	143542	151651	6760.5	5501.72	136781	146149	307562	152113	155449	7044.73	5538.92	145068	149910	310078	153816	156262	7039.92	5500.3	146776	150762	286337	141575	144762	6392.33	5029.65	135183	139732	314887	155262	159625	6921.08	5483.94	148341	154141	314942	153357	161585	6760.49	5500.61	146597	156084	328337	159654	168683	6957.14	5688.31	152697	162995
75	285582	135722	149860	7239.6	6349.77	128482	143510	284442	137705	146737	7219.81	6098.69	130485	140638	296477	145985	150492	7571.88	6186.64	138413	144305	299024	147686	151338	7574.46	6149.11	140112	145189	276388	136085	140302	6891.99	5630.52	129193	134671	303940	149237	154704	7468.18	6141.79	141769	148562	304127	147485	156642	7301.63	6171	140183	150471
76	248567	116685	131882	6346.42	5605.33	110339	126277	273212	129260	143951	6924.44	6013.94	122336	137937	272332	131257	141075	6944.65	5817.58	124312	135257	283915	139179	144736	7285.43	5903.85	131894	138832	286487	140871	145616	7292.33	5871.1	133579	139745	265039	129946	135093	6643.89	5380.56	123302	129712	291494	142516	148978	7200.92	5877.87	135315	143100
77	232218	107840	124378	6641.49	6311.8	101199	118066	237668	110992	126677	6738.32	6313.9	104254	120363	261315	122983	138332	7389.98	6821.89	115593	131510	260603	124954	135649	7422.55	6607.98	117531	129041	271748	132529	139219	7792.46	6711.53	124737	132507	274334	134209	140125	7808.3	6681.33	126401	133444	254016	123927	130089	7127.59	6139.42	116799	123950
78	210801	96243	114558	6624.08	6717.42	89618.9	107841	220104	101733	118370	6909.2	6821.95	94823.8	111548	225449	104784	120664	7043.4	6872.01	97740.6	113792	247927	116119	131808	7728.76	7430.18	108390	124378	247388	118053	129335	7773.91	7206.53	110279	122128	258052	125255	132797	8167.62	7325.71	117087	125471	260643	126913	133730	8192.86	7309.45	118720	126421
79	176973	79699	97274	5615.27	5917.14	74083.7	91356.9	198144	90050	108094	6271.39	6472.82	83778.6	101621	207051	95252	111799	6563.81	6614.49	88688.2	105185	212204	98165	114039	6696.09	6669.02	91468.9	107370	233431	108810	124621	7350.16	7214.6	101460	117406	233065	110696	122369	7399.47	7004.22	103297	115365	243209	117500	125709	7778.01	7134.04	109722	118575
80	176110	77430	98680	6443.63	7535.54	70986.4	91144.5	166222	74596	91627	6143.46	6898.91	68452.5	84728.1	186174	84287	101888	6879.89	7594.12	77407.1	94293.9	194640	89193	105448	7211.86	7773.31	81981.1	97674.7	199600	91970	107631	7367.74	7849.99	84602.3	99781	219620	101957	117663	8093.63	8500.88	93863.4	109162	219408	103790	115618	8162.04	8277.28	95628	107341
81	136704	58962	77742	4854.83	5907.49	54107.2	71834.5	162576	71263	91313	5807.93	6845.19	65455.1	84467.8	153622	68727	84895	5548.45	6299.61	63178.5	78595.4	172137	77679	94458	6215.12	6938.86	71463.9	87519.1	180087	82251	97837	6518.66	7108.96	75732.3	90728	184810	84869	99941	6663.77	7185.38	78205.2	92755.6	203448	94128	109319	7323.3	7796.48	86804.7	101523
82	122314	51551	70763	4986.44	6441.75	46564.6	64321.2	126389	54416	71973	5219.83	6467.6	49196.2	65505.4	150366	65762	84604	6254.51	7532.96	59507.5	77071	142212	63483	78729	5986.82	6942.94	57496.2	71786.1	159417	71766	87651	6709.92	7656.76	65056.1	79994.2	166889	76031	90857	7048.82	7857.03	68982.2	83000	171385	78503	92882	7216.4	7964.3	71286.6	84917.7
83	101500	42238	59263	4903.13	6724.37	37334.9	52538.6	111249	46792	64457	5397.56	7235.85	41394.4	57221.2	115061	49422	65639	5657.05	7302.26	43764.9	58336.7	136934	59731	77203	6783.47	8514.95	52947.5	68688.1	129634	57718	71916	6506.58	7861.72	51211.4	64054.3	145398	65276	80122	7298.42	8682.3	57977.6	71439.7	152326	69200	83126	7680.64	8937.92	61519.4	74188.1
84	79789	32198	47591	3613.49	5442.72	28584.5	42148.3	90145	37512	52633	4182.03	5952.92	33330	46680.1	98883	41570	57313	4597.36	6427.83	36972.6	50885.2	102366	43938	58428	4821.16	6494.38	39116.8	51933.6	121898	53120	68778	5782.05	7579.61	47337.9	61198.4	115525	51383	64143	5550.59	7006.87	45832.4	57136.1	129674	58147	71526	6229.58	7756.73	51917.4	63769.3
85	71300	27893	43408	3367.35	5478.22	24525.7	37929.8	70960	28723	42237	3448.51	5274	25274.5	36963	80235	33468	46768	3987.45	5789.82	29480.5	40978.2	88079	37108	50971	4386.99	6258.66	32721	44712.3	91269	39251	52018	4605.36	6332.38	34645.6	45685.6	108753	47471	61282	5526.59	7398.6	41944.4	53883.4	103181	45964	57217	5312.87	6859.39	40651.1	50357.6
86	57220	21625	35595	2906.09	4958.9	18718.9	30636.1	62657	24635	38023	3291.93	5247.72	21343.1	32775.3	62438	25383	37055	3368.77	5070.99	22014.2	31984	70658	29588	41069	3898.23	5574.05	25689.8	35494.9	77631	32828	44803	4293.09	6032.47	28534.9	38770.5	80526	34752	45774	4512.33	6112.61	30239.7	39661.4	96020	42049	53971	5419.63	7159.91	36629.4	46811.1
87	44452	16352	28100	2233.4	4030.11	14118.6	24069.9	49469	18795	30674	2558.02	4356.11	16237	26317.9	54231	21418	32813	2891.25	4623.03	18526.8	28190	54110	22090	32020	2961.71	4474.04	19128.3	27546	61295	25765	35530	3429.28	4924.09	22335.7	30605.9	67413	28608	38805	3779.91	5335.69	24828.1	33469.3	70007	30312	39695	3976.9	5421.72	26335.1	34273.3
88	34277	12344	21932	1867.8	3621.42	10476.2	18310.6	38300	14179	24122	2135.49	3949.8	12043.5	20172.2	42665	16296	26369	2440.37	4283.29	13855.6	22085.7	46825	18585	28240	2760.8	4552.12	15824.2	23687.9	46782	19186	27596	2832	4413.8	16354	23182.2	53046	22392	30654	3282.36	4865.23	19109.6	25788.8	58401	24884	33517	3622.27	5286.78	21261.7	28230.2
89	25564	9051	16513	1483.23	3055.13	7567.77	13457.9	28886	10530	18356	1718.86	3369.6	8811.14	14986.4	32314	12097	20217	1959.02	3683.64	10138	16533.4	36038	13908	22130	2240.35	4001.69	11667.6	18128.3	39607	15876	23731	2537.08	4259.48	13338.9	19471.5	39631	16406	23226	2605.79	4137.82	13800.2	19088.2	44992	19161	25832	3023.39	4574.83	16137.6	21257.2
90	19745	6577	13168	1011.64	2416.54	5565.36	10751.5	21109	7615	13494	1169.6	2456.72	6445.4	11037.3	23879	8858	15021	1349.7	2714.23	7508.3	12306.8	26753	10184	16569	1539.53	2971.39	8644.47	13597.6	29875	11713	18162	1760.53	3232.86	9952.47	14929.1	32890	13384	19506	1995.57	3446.34	11388.4	16059.7	32964	13844	19121	2051.18	3358.23	11792.8	15762.8
91	13300	4423	8877	835.756	1963.73	3587.24	6913.27	16351	5584	10767	1049.81	2365.71	4534.19	8401.29	17516	6464	11053	1210.72	2411.35	5253.28	8641.65	19847	7525	12322	1398.81	2669.08	6126.19	9652.92	22273	8662	13611	1597.72	2927.03	7064.28	10684	24913	9970	14943	1830.12	3191.53	8139.88	11751.5	27478	11405	16073	2077.89	3413.5	9327.11	12659.5
92	9523	3052	6472	568.75	1465.97	2483.25	5006.03	10539	3606	6933	667.913	1559.73	2938.09	5373.27	12974	4553	8422	835.152	1881	3717.85	6541	13932	5271	8661	963.023	1921.08	4307.98	6739.92	15816	6144	9673	1114.04	2129.99	5029.96	7543.01	17785	7081	10703	1274.16	2340.37	5806.84	8362.63	19926	8156	11770	1460.15	2559.89	6695.85	9210.11
93	7067	2194	4872	411.875	1208.52	1782.12	3663.48	7516	2495	5021	468.664	1237.29	2026.34	3783.71	8339	2951	5388	548.189	1318.21	2402.81	4069.79	10286	3731	6555	686.388	1592.56	3044.61	4962.44	11074	4320	6754	791.557	1629.89	3528.44	5124.11	12598	5042	7556	916.868	1810.66	4125.13	5745.34	14197	5820	8377	1050.26	1996.26	4769.74	6380.74
94	5020	1479	3540	292.779	929.268	1186.22	2610.73	5459	1791	3668	352.173	956.926	1438.83	2711.07	5823	2036	3788	398.459	981.001	1637.54	2807	6484	2411	4073	466.838	1047.87	1944.16	3025.13	8019	3052	4967	585.475	1268.58	2466.53	3698.42	8663	3536	5127	675.723	1301.1	2860.28	3825.9	9880	4132	5748	783.775	1450.77	3348.22	4297.23
95	3397	1004	2393	166.397	632.707	837.603	1760.29	3801	1184	2617	195.454	687.882	988.546	1929.12	4152	1436	2716	234.555	709.035	1201.44	2006.97	4445	1634	2811	265.511	728.73	1368.49	2082.27	4972	1940	3031	312.016	780.196	1627.98	2250.8	6167	2463	3703	392.415	946.436	2070.58	2756.56	6687	2857	3831	452.81	974.134	2404.19	2856.87
96	2572	772	1800	131.414	537.385	640.586	1262.62	2592	836	1756	141.665	521.852	694.335	1234.15	2912	987	1926	166.209	568.289	820.791	1357.71	3202	1199	2003	199.957	587.404	999.043	1415.6	3445	1366	2079	226.464	604.97	1139.54	1474.03	3873	1625	2248	266.823	649.611	1358.18	1598.39	4821	2068	2753	336.043	791.298	1731.96	1961.7
97	1946	586	1359	105.46	416.664	480.54	942.336	1906	642	1264	114.669	384.652	527.331	879.348	1930	694	1236	123.097	373.63	570.903	862.37	2181	822	1359	144.555	408.221	677.445	950.779	2418	1000	1418	174.203	423.153	825.797	994.847	2615	1140	1475	197.46	436.978	942.54	1038.02	2958	1359	1599	233.219	471.166	1125.78	1127.83
98	1507	474	1033	67.5706	284.59	406.429	748.41	1431	484	947	68.2497	259.196	415.75	687.804	1413	530	883	73.8965	239.767	456.103	643.233	1438	573	865	79.2803	233.163	493.72	631.837	1632	678	954	93.0752	255.607	584.925	698.393	1825	827	998	112.405	265.335	714.595	732.665	1983	943	1041	127.386	275.452	815.614	765.548
99	975	306	669	32.0667	151.589	273.933	517.411	1157	405	752	42.1716	168.997	362.828	583.003	1105	414	691	42.6901	154.339	371.31	536.661	1100	454	646	46.4043	143.181	407.596	502.819	1125	491	634	49.7669	139.353	441.233	494.647	1283	582	701	58.492	153.197	523.508	547.803	1446	711	734	70.8082	159.521	640.192	574.479
100	1029	210	819	133.845	360.853	76.1554	458.147	1326	349	977	217.799	424.475	131.201	552.525	1628	492	1135	302.014	489.561	189.986	645.439	1744	559	1185	340.685	506.405	218.315	678.595	1807	624	1183	377.352	501.759	246.648	681.241	1862	686	1177	410.889	494.616	275.111	682.384	2028	797	1232	472.798	514.087	324.202	717.913
[truncated: 28 more columns]

## Sheet: Sheet3
2010					2011				2012				2013				2014				2015				2016				2017				2018				2019				2020
age	m	f			m	f			m	f			m	f			m	f			m	f			m	f			m	f			m	f			m	f			m	f
0	596973	515283	7352.55	6390.38	627516	551853	7171.51	6475.25	654683	575893	7237.22	6588.62	611722	537997	6404.65	5946.22	622760	547744	6197.06	5834.54	472934	416043	4094.79	4087.2	577311	507658	5089.75	5009.75	564479	496319	4669.13	4710.08	458921	403529	3194.21	3475.73	417117	366788	2773.03	3138.83	354787	311986
1	551942	472064	-2254.59	-1324.38	604326	521673	-2414.21	-1468.45	634687	558328	-2474.61	-1562.91	661920	582481	-2571.07	-1651.38	618127	543943	-2510.94	-1627.11	628957	553578	-2541.96	-1678.87	477029	420130	-2276.8	-1499.71	582400	512667	-2534.42	-1709.47	569148	501029	-2599.18	-1774.31	462115	407005	-2190.65	-1453.67	419890	369927
2	540859	468213	-1690.21	-713.017	549687	470740	-1756.47	-773.1	601911	520205	-1887.93	-882.963	632213	556765	-1956.76	-965.189	659349	580830	-2051.98	-1046.68	615616	542316	-2055.73	-1072.92	626415	551900	-2109.44	-1133.3	474752	418630	-1996.04	-1077.13	579866	510958	-2221.06	-1250.44	566549	499254	-1994.6	-1073.26	459925	405551
3	525166	456565	-1375.51	-505.303	539168	467500	-1465.45	-578.821	547931	469967	-1540.72	-642.109	600023	519322	-1663.01	-737.191	630256	555800	-1738.59	-815.598	657297	579783	-1831.36	-894.325	613560	541243	-1858.27	-935.128	624306	550766	-1923.01	-998.904	472756	417553	-1903.43	-1015.98	577645	509708	-1787.37	-909.29	564554	498181
4	526781	456718	-1063.23	-96.3551	523791	456059	-1122.07	-151.299	537703	466921	-1209.73	-217.164	546390	469325	-1285.43	-277.175	598360	518585	-1397.12	-356.749	628517	554985	-1471.67	-426.78	655465	578889	-1560.49	-495.406	611702	540308	-1595.98	-539.444	622383	549767	-1696.49	-625.702	470853	416537	-1398.18	-429.578	575857	508798
5	508949	447060	-971.38	26.7374	525718	456621	-1052.18	-32.8261	522669	455908	-1114.58	-90.4094	536493	466704	-1200.43	-154.617	545105	469048	-1274.98	-211.825	596963	518228	-1378.11	-287.418	627046	554558	-1453	-353.829	653905	578394	-1541.84	-418.103	610106	539768	-1619.02	-491.905	620686	549142	-1439.27	-354.625	469454	416108
6	491635	435332	-922.067	3.86231	507978	447087	-993.847	-48.9359	524666	456588	-1066.96	-104.46	521554	455818	-1125.29	-153.416	535293	466549	-1201.55	-209.662	543830	468836	-1270.08	-261.793	595585	517941	-1362.07	-324.832	625593	554204	-1429.84	-381.44	652363	577976	-1538.65	-462.08	608487	539277	-1356.72	-333.265	619247	548787
7	406701	351572	-596.533	247.875	490713	435336	-709.237	180.341	506984	447038	-779.346	126.901	523599	456484	-851.17	76.2845	520429	455664	-910.174	24.7055	534091	466340	-983.128	-28.8844	542560	468574	-1048.95	-81.6631	594223	517616	-1135.83	-140.561	624163	553823	-1233.75	-217.152	650824	577513	-1087.02	-101.74	607130	538943
8	424456	373554	-474.268	266.03	406104	351820	-535.637	214.104	490004	435516	-643.986	149.452	506205	447165	-716.749	95.2229	522747	456560	-790.502	41.6643	519518	455689	-855.42	-11.5463	533108	466311	-931.785	-66.1559	541511	468492	-1001.72	-118.585	593087	517475	-1118.71	-200.103	622929	553605	-959.039	-82.798	649737	577412
9	432414	382622	-202.506	639.88	423982	373820	-259.112	590.436	405569	352034	-322.825	541.485	489360	435666	-423.66	478.343	505488	447260	-493.869	425.3	521957	456602	-565.937	372.09	518663	455677	-628.016	322.281	532176	466245	-702.005	269.27	540509	468374	-801.382	196.253	591969	517275	-653.723	308.301	621970	553523
10	406649	350528	-200.362	544.816	432212	383262	-271.78	494.482	423723	374410	-324.183	452.601	405246	352575	-377.969	407.7	488936	436144	-466.426	353.186	504994	447685	-528.483	306.8	521391	456974	-591.151	259.752	518035	456000	-646.606	215.056	531474	466514	-737.991	148.867	539708	468570	-596.813	251.919	591315	517583
11	350612	304493	-40.0691	687.079	406448	351073	-124.079	634.831	431940	383756	-196.759	582.469	423398	374863	-248.33	538.628	404868	352983	-304.497	493.88	488470	436497	-391.74	437.598	504466	447992	-454.747	389.722	520800	457234	-519.755	343.854	517388	456215	-603.989	278.372	530736	466663	-462.467	382.403	539111	468822
12	339473	298664	152.252	741.336	350572	305180	94.248	699.271	406324	351708	22.7599	652.283	431743	384339	-40.1172	606.13	423150	375402	-86.8881	568.467	404563	353477	-134.951	529.45	488078	436935	-209.5	480.003	504011	448382	-264.242	438.656	520280	457578	-342.816	379.251	516784	456493	-215.177	472.505	530274	467045
13	326501	290112	283.338	829.019	339625	299405	223.923	785.702	350667	305880	167.212	743.647	406347	352360	95.0567	697.039	431703	384945	34.5829	652.605	423063	375970	-11.4416	612.683	404428	354006	-58.499	574.357	487868	437415	-133.287	522.817	503747	448820	-210.81	465.217	519937	457957	-95.1207	557.034	516569	456966
14	333127	301384	269.572	792.209	326784	290941	201.937	741.895	339849	300191	124.691	683.851	350834	306623	50.8972	630.992	406442	353057	-43.142	570.748	431738	385597	-123.499	511.545	423052	376583	-183.779	461.416	404370	354581	-246.635	410.306	487735	437938	-375.525	322.926	503536	449285	-227.229	439.926	519842	458514
15	386095	358883	-579.867	291.527	333396	302177	-665.814	216.508	326986	291683	-770.25	133.252	339974	300874	-882.795	47.3712	350885	307254	-995.801	-37.6141	406399	353628	-1122.7	-129.565	431614	386109	-1238.94	-220.063	422868	377044	-1335.77	-301.314	404123	354991	-1482.68	-417.479	487359	438261	-1281.7	-242.772	503309	449725
16	466338	446793	-2630.02	-1795.45	385515	359174	-2772.22	-1933.02	332731	302393	-2932.56	-2078.83	326216	291816	-3115.2	-2234.12	339091	300922	-3307.25	-2393.13	349889	307217	-3495.61	-2551.29	405276	353498	-3705.72	-2718.27	430375	385889	-3900.9	-2878.88	421532	376743	-4153.22	-3099	402640	354573	-3745.22	-2746.98	486078	438018
17	574415	561881	-3724.17	-2907.75	463708	444998	-3916.32	-3112.15	382743	357241	-4141.52	-3329.47	329798	300314	-4386.58	-3552.59	323101	289582	-4652.91	-3787	335783	298529	-4929.41	-4028.15	346393	304665	-5205.15	-4265.95	401570	350780	-5498.87	-4513.76	426474	383010	-5891.01	-4855.22	417379	373644	-5291.28	-4324.73	398895	351826
18	610314	592610	-2899.24	-2648.1	570690	558974	-3245.4	-2967.17	459792	441886	-3572.94	-3274.58	378601	353912	-3917.53	-3589.45	325412	296762	-4274.69	-3909.48	318448	285795	-4643.64	-4233.72	330854	294501	-5018.95	-4561.36	341188	300399	-5391.7	-4887.56	396072	346266	-5926.96	-5350.62	420583	378155	-5119.13	-4632.7	412088	369319
19	613254	591212	-2806.45	-3595.16	607414	589962	-3331.88	-4062.49	567445	556007	-3847.93	-4525.09	456219	438611	-4338.74	-4975.68	374684	350322	-4852.49	-5434.45	321137	292852	-5380.25	-5899.26	313804	281561	-5926.27	-6372.08	325835	289939	-6479.1	-6848.1	335796	295512	-7252.46	-7515.86	390145	340916	-6065.96	-6470.32	415464	373522
20	759474	751102	-5374.97	-6163.55	610447	587617	-5750	-6545.02	604083	585900	-6253.07	-6990.81	563597	551481	-6740.65	-7424.66	451880	433636	-7185.35	-7836.24	369831	344888	-7667.15	-8263.21	315757	286953	-8171.04	-8700.39	307878	275189	-8702.18	-9151.84	319356	283091	-9466.92	-9792.81	328544	287996	-8284.99	-8785.74	384079	334445
21	779094	792232	-8476.78	-8202.12	754099	744938	-8935.17	-8587.1	604697	581072	-9312.28	-8937.65	597829	578909	-9787.17	-9341.98	556856	544057	-10249.9	-9738.66	444695	425799	-10681.9	-10116.1	362164	336625	-11140.8	-10503.5	307586	278252	-11616.5	-10901.4	299176	266037	-12319.8	-11478.4	309889	273298	-11213.1	-10564	320259	279210
22	766638	777903	-12307.5	-10688.1	770617	784030	-12807.3	-11106.5	745164	736351	-13295.3	-11507.8	595385	572134	-13683.7	-11862.5	588042	569567	-14195.2	-12287.6	546607	534318	-14689.6	-12703.7	434013	415683	-15142.5	-13090.9	351023	326121	-15630.2	-13496	295969	267351	-16363.7	-14089	286856	254559	-15148	-13115.3	298676	262734
23	771584	787448	-11320.3	-9354.36	754330	767215	-11753.1	-9716.23	757810	772924	-12204.1	-10089.2	731869	724843	-12648.6	-10448.6	581701	560272	-13020.5	-10772.5	573847	557279	-13480.5	-11150.5	531917	521614	-13929.9	-11521	418870	402592	-14350.4	-11869.2	335393	312625	-14989.2	-12386.5	279605	253262	-13890.6	-11513	271708	241444
24	678818	697204	-10051.6	-7884.72	760264	778094	-10506.2	-8238.61	742577	757498	-10887.5	-8553.22	745606	762834	-11284.6	-8876.37	719220	714395	-11677.1	-9186.67	568681	549499	-12004.8	-9464.24	560367	546129	-12410	-9792.5	517987	510093	-12805.9	-10112.2	404520	390723	-13349.4	-10548.7	320404	300239	-12360.3	-9778.92	265715	241749
25	593123	606021	-10127.4	-7697.66	668767	689319	-10580.9	-8049.61	749758	769855	-11026.9	-8396.21	731690	748945	-11398	-8699.6	734321	753958	-11786	-9013.77	707543	705208	-12166.7	-9313.52	556676	540035	-12476.4	-9576.83	547957	536336	-12872.3	-9894.96	505181	499981	-13428.5	-10337.7	391171	380174	-12432.5	-9572.74	308044	290460
26	570805	580298	-8929.89	-6274.9	582996	598323	-9328.37	-6587.54	658186	681270	-9762.25	-6920.55	738731	761459	-10192.2	-7248.25	720292	740246	-10556.1	-7541.38	722535	744944	-10934.8	-7842.77	695376	695895	-11308	-8133.16	544200	530458	-11623	-8392.24	535084	526441	-12174.4	-8823.87	491753	489644	-11243.9	-8116.88	378738	370602
27	550733	556367	-8858.14	-6385.23	561875	574023	-9313.34	-6730.97	573667	591736	-9757.84	-7073.73	648423	674349	-10237.6	-7437.08	728539	754211	-10713.8	-7796.55	709736	732704	-11125.6	-8118.91	711601	737102	-11551.5	-8450.71	684068	687761	-11970.2	-8770.47	532577	522066	-12515.4	-9196.53	522910	517617	-11496.3	-8431.18	480509	481527
28	643370	641885	-7621.15	-5488.37	541875	549982	-7921.82	-5738.86	552562	567292	-8317.43	-6033.49	563909	584662	-8703.5	-6325.64	638186	666912	-9124.12	-6637.9	717825	746414	-9541.78	-6945.77	698610	724585	-9895.88	-7219.99	700049	728651	-10262.8	-7502.36	672098	678991	-10786.5	-7887.98	520061	512869	-9824.56	-7189.22	511414	509186
29	602416	597859	-5867.86	-4049.47	635748	636396	-6256.58	-4331.19	533953	544243	-6542.15	-4566.44	544245	561258	-6917.88	-4842.99	555206	578336	-7282.78	-5114.93	629062	660274	-7682.75	-5406.27	708283	739468	-8077.27	-5694.33	688714	717365	-8413.08	-5950.58	689786	721149	-8913.86	-6323.2	661312	671103	-8070.4	-5702.68	510237	505680
30	549774	536525	-6498.67	-4421.36	596548	593810	-6904.63	-4711.24	629492	632065	-7303.2	-4992.81	527411	539676	-7585.97	-5221.23	537327	556415	-7967.15	-5496.31	547923	573221	-8339.61	-5768.1	621379	654868	-8748.6	-6061.79	700206	733774	-9153.7	-6349.84	680301	711415	-9648	-6710.31	680872	714825	-8797.02	-6106.83	653241	665400
31	507440	496408	-5793.26	-3851.94	543275	532104	-6171.01	-4119.24	589644	589099	-6553.03	-4391.71	622189	627072	-6928.16	-4656.75	519825	534455	-7200.22	-4875.25	529359	550919	-7558.95	-5135.04	539583	567453	-7909.72	-5392.77	612630	648806	-8293.89	-5668.42	691052	727424	-8820.27	-6046.04	670653	704704	-8006.19	-5466.89	672075	708718
32	499350	482926	-5946.11	-3725.25	501647	492556	-6263.73	-3954.45	537104	527984	-6609.43	-4194.99	583091	584707	-6964.15	-4444	615261	622416	-7307.98	-4685.56	512625	529580	-7539.76	-4874.9	521801	545784	-7866.59	-5109.38	531674	562060	-8184.92	-5341.08	604336	643138	-8674.36	-5685.18	682232	721378	-7999.3	-5198.53	662647	699237
33	450038	428258	-6374.69	-3995.09	493404	479200	-6772.31	-4271.8	495383	488601	-7132.48	-4528.41	530494	523789	-7522.99	-4798.3	576126	580263	-7920.55	-5074.74	607953	617730	-8307.17	-5344.68	505085	524705	-8577.36	-5556.92	513934	540675	-8948.03	-5818.94	523489	556719	-9461.47	-6182.09	595662	637453	-8694.63	-5642.24	674232	716179
34	464821	438345	-6235.87	-3804.34	443663	424263	-6572.75	-4050.08	486632	474929	-6971.69	-4330.37	488250	484073	-7333.91	-4587.34	522971	518991	-7728.97	-4859	568206	575188	-8126.25	-5140.21	599645	612385	-8516.57	-5410.79	496507	519148	-8786.96	-5623.66	504986	534856	-9308.14	-5989.79	514027	550537	-8507.66	-5430.78	586967	631810
35	439774	420309	-6676.03	-3821.89	458585	434540	-7071.28	-4092.47	437090	420212	-7424.55	-4347.98	479660	470598	-7842.99	-4638.39	480916	479485	-8223.87	-4906.23	515242	514132	-8634.63	-5188.94	560080	570048	-9052.83	-5480.96	591129	606975	-9461.46	-5762.89	487720	513524	-9900.33	-6090.25	495678	528866	-9070.99	-5511.98	505520	545106
36	452762	444242	-5703.42	-2996.98	433098	416487	-6054.05	-3235.98	451514	430448	-6445.87	-3501.97	429666	415864	-6793.36	-3749.54	471817	465960	-7210.01	-4032.55	472693	474579	-7582.83	-4294.22	506608	508943	-7993.59	-4570.43	551027	564567	-8407.92	-4855.33	581667	601212	-8967.27	-5236.68	477820	507434	-8038.48	-4617.65	486607	523354
37	512603	509975	-4973.18	-2738.3	447059	441245	-5248.65	-2943.9	427044	413251	-5588.37	-3178.11	445068	426946	-5971.25	-3439.04	422872	412115	-6310.1	-3681.87	464607	461927	-6718.65	-3962.64	465110	470285	-7084.57	-4220.04	498614	504373	-7485.27	-4492.88	542619	559712	-8047.99	-4878.35	572700	595975	-7283.34	-4342.35	469782	502816
38	575616	574430	-4841.11	-2545.92	507630	507237	-5069.67	-2729.24	441810	438301	-5319.49	-2918.77	421456	410073	-5637.41	-3137.18	439097	423507	-6004.6	-3383.46	416562	408433	-6321.29	-3610.08	457888	457965	-6714.75	-3879.67	458025	466065	-7061.13	-4123.66	491129	499880	-7594.14	-4480.31	534571	554833	-6888.12	-3989.05	565417	591633
39	625427	614288	-4357.46	-2415.17	570775	571884	-4590.3	-2621.46	502561	504508	-4824.31	-2815.31	436491	435383	-5081.47	-3014.37	415818	406935	-5411.55	-3245.12	433092	420124	-5793.27	-3505.8	410241	404823	-6119.35	-3747.93	451174	454085	-6531.89	-4033.91	450964	461941	-7041.24	-4395.53	483535	495399	-6290.11	-3859.35	527683	550844
40	705297	680705	-4288.32	-2620.87	621069	611872	-4429.89	-2774.9	566185	569263	-4625.58	-2950.81	497736	501692	-4826.55	-3114.72	431409	432368	-5044.39	-3284.29	410407	403690	-5327.13	-3482.46	427299	416618	-5658.03	-3708.9	404122	401075	-5940.41	-3916.54	444642	450051	-6428.53	-4254.92	443923	457546	-5742.97	-3777.54	477245	491540
41	627685	614951	-4502.99	-2566.25	701009	678084	-4904.11	-2834.43	616639	609097	-5039.23	-2989.07	561559	566312	-5237.29	-3168.75	492910	498578	-5436.46	-3337.95	426365	429084	-5659.1	-3511.33	405080	400208	-5955.1	-3718.95	421641	412909	-6306.63	-3960.19	398181	397159	-6739.8	-4273.88	438213	445796	-6043.07	-3789.42	438180	453768
42	662867	648958	-3778.56	-1940.85	623182	612385	-3901.55	-2059.98	696105	675249	-4218.31	-2268.87	611600	606108	-4251.19	-2356.77	556322	563143	-4352.96	-2472.92	487473	495240	-4453.94	-2575.64	420706	425573	-4577.9	-2681.93	399125	396489	-4781.17	-2825.4	415334	408949	-5147.25	-3076.47	391441	392885	-4554.6	-2676.65	432170	442007
43	573082	562357	-3830.8	-1926.61	659088	647017	-4231.17	-2180.91	619281	610325	-4366.73	-2302.39	691887	672981	-4705.68	-2520.17	607349	603752	-4752.83	-2609.24	551969	560670	-4866.57	-2730.08	483019	492664	-4983.74	-2832.9	416128	422891	-5120.87	-2942.29	394344	393663	-5452.27	-3163.24	410187	405872	-4886.53	-2776.06	386887	390208
44	610869	600775	-3066.06	-1045.03	569251	560430	-3155.6	-1139.18	654857	644836	-3544.48	-1379.17	614914	608023	-3648.06	-1477.58	687181	670460	-3970.26	-1681.34	602596	601142	-3979.49	-1747.79	547102	557940	-4062.33	-1842.36	478036	489831	-4143.77	-1920.78	411007	419948	-4350.78	-2069.3	388891	390500	-3767.56	-1683.49	405300	403096
45	642836	635183	-2806.23	-862.229	607803	599730	-2892.28	-941.079	566095	559291	-2954.04	-1016.46	651312	643457	-3316.64	-1238.99	611266	606545	-3393.62	-1319.13	683211	668779	-3689.48	-1505.8	598617	599395	-3671.01	-1550.97	543040	556098	-3726.49	-1626.96	473892	487910	-3871.66	-1743.45	406656	417879	-3263.68	-1359.62	385124	388817
46	625687	629142	-2689.22	-616.074	640029	634321	-2935.03	-753.834	604911	598789	-3017.35	-826.963	563141	558274	-3073.62	-892.994	647996	642218	-3471.36	-1127.42	607872	605226	-3542.51	-1201.82	679521	667273	-3869.28	-1396.23	594946	597844	-3835.02	-1428.59	539314	554471	-3980.65	-1556.37	470020	486167	-3316.51	-1158.98	403393	416519
47	734489	722482	-2762.51	-571.502	622997	628526	-2421.36	-464.383	637094	633567	-2594.06	-555.563	601894	597962	-2597.94	-573.957	560068	557381	-2573.41	-587.475	644524	641090	-2905.9	-788.843	604330	604024	-2897.1	-808.04	675652	665877	-3156.29	-960.799	591110	596415	-3104.88	-977.355	535333	552914	-2551.66	-679.313	466704	485008
48	537703	542113	-1001.41	268.336	731726	721910	-1667.16	-56.8522	620576	628062	-1261.53	94.1569	634500	633012	-1347.44	55.1686	599296	597388	-1267.9	85.2166	557494	556794	-1166.21	117.338	641618	640301	-1401.74	-25.316	601433	603216	-1315.74	2.45365	672496	664916	-1514.56	-117	588006	595438	-1108.99	91.824	532781	552235
49	321984	334580	381.106	1354.69	536701	542381	-573.116	865.28	730059	721854	-1389.35	462.595	619314	628156	-884.458	663.129	633153	633067	-977.525	625.577	598028	597473	-867.604	668.348	556328	556911	-732.075	723.561	640217	640276	-1020.72	547.704	600117	603219	-936.006	575.52	670981	664799	-937.924	586.531	586897	595530
50	424023	410280	-744.87	548.978	322365	335934	-307.805	705.973	536128	543246	-1273.77	189.06	728670	722316	-2093.84	-235.957	618430	628819	-1562.95	-4.07627	632175	633693	-1640.39	-33.7176	597160	598141	-1511.94	29.3245	555596	557635	-1354.73	104.81	639196	640824	-1667.65	-86.5312	599181	603794	-1378.02	69.5062	670043	665386
51	423245	405513	-855.785	780.45	423278	410829	-894.368	734.442	322057	336640	-478.097	873.122	534854	543435	-1461.85	364.112	726576	722080	-2306.18	-56.5071	616867	628815	-1796.66	149.212	630535	633659	-1893.37	108.673	595648	598170	-1784.35	159.382	554241	557740	-1686.74	197.402	637528	640737	-1820.41	123.843	597803	603864
52	489372	470649	-1959.9	127.397	422390	406293	-1597.75	297.776	422384	411564	-1628.61	251.009	321579	337513	-1135.45	423.08	533392	543799	-2256.13	-178.866	724270	722024	-3212.59	-682.9	615070	628964	-2619.25	-428.024	628641	633768	-2714.48	-467.606	593864	598330	-2613.31	-422.05	552555	557937	-2254.32	-221.395	635708	640861
53	530168	509428	-1826.56	49.8976	487412	470777	-1566.94	148.415	420792	406591	-1207.93	312.491	420756	411815	-1228.07	270.427	320444	337936	-744.487	438.685	531136	543621	-1806.18	-139.587	721057	721341	-2711.07	-617.242	612451	628536	-2135.37	-370.717	625927	633300	-2246.67	-425.713	591251	597908	-1962.87	-253.659	550300	557716
54	516784	506079	-2161.92	-137.102	528341	509478	-2227.16	-161.274	485845	470925	-1910.41	-28.7434	419584	406904	-1476.89	184.114	419527	412085	-1484.26	143.696	319699	338375	-901.245	360.114	529330	543481	-2129.15	-340.841	718346	720724	-3175.98	-923.569	610316	628165	-2522.77	-629.225	623680	632874	-2532.66	-588.055	589288	597654
55	525744	507458	-2655.44	-368.072	514622	505942	-2504.43	-357.23	526114	509317	-2565.41	-378.574	483935	470896	-2208.67	-229.702	418107	407088	-1719.27	10.2969	418043	412229	-1714.18	-33.0125	318798	338735	-1057.99	213.449	527201	543140	-2405.9	-553.212	715170	719800	-3581.99	-1206.34	607793	627536	-2765.42	-788.823	621148	632286
56	515778	507149	-2951.48	-648.896	523089	507090	-2943.61	-639.319	512118	505585	-2786.67	-623.629	523549	508938	-2836.06	-636.736	481726	470667	-2474.84	-480.809	416388	407098	-1983.91	-241.555	416329	412196	-1967.74	-276.715	317740	338949	-1314.23	-23.0471	524795	542587	-2652.23	-803.615	711588	718594	-3803.61	-1406.6	605028	626747
57	474298	472794	-3186.01	-686.409	512827	506500	-3399.88	-812.805	520145	506451	-3384.34	-797.636	509331	504961	-3212.22	-777.131	520713	508301	-3258.19	-787.01	479251	470186	-2865.05	-621.075	414404	406856	-2332.68	-355.549	414361	411919	-2309.83	-387.859	316426	338926	-1621.57	-124.23	522143	541783	-2983.44	-883.585	707784	717187
58	463531	464220	-3840.03	-1170.14	471112	472108	-3808.86	-1177.04	509427	505687	-4040	-1320.98	516761	505653	-4006.53	-1288.97	506119	504184	-3793.34	-1248.27	517454	507514	-3825.76	-1253.03	476386	469565	-3360.59	-1033.65	412071	406501	-2732.06	-695.315	412051	411531	-2701.9	-730.554	314804	338801	-1813.32	-321.404	519159	540900
59	418804	427090	-3744.38	-1304.86	459690	463049	-4215.79	-1554.05	467303	470931	-4238.23	-1580.21	505387	504366	-4563.43	-1767.46	512754	504364	-4583.15	-1746.82	502325	502936	-4389.55	-1716.26	513629	506261	-4475.18	-1731.96	473026	468531	-3969.88	-1476.34	409339	405806	-3269.94	-1080.81	409350	410801	-3291.44	-1104.47	312991	338480
60	400684	405850	-3918.36	-1594.86	415060	425785	-4001.64	-1701.15	455475	461495	-4472.57	-1943.07	463065	469350	-4490.59	-1966.78	500824	502599	-4819.45	-2151.37	508171	502618	-4835.65	-2131.14	497936	501219	-4634.85	-2096.64	509153	504529	-4716.21	-2106.46	469056	467055	-4215.02	-1857.08	406069	404725	-3496.59	-1424.3	406058	409696
61	379605	378411	-4180.23	-1876.25	396765	404255	-4329.85	-2061.4	411058	424084	-4414.88	-2170.1	451002	459552	-4897.65	-2431.89	458574	467384	-4910.75	-2452.68	496004	500448	-5253.46	-2656.07	503335	500486	-5259.62	-2624.35	493301	499123	-5044.41	-2582.48	504437	502423	-5132.51	-2592.99	464841	465198	-4656.74	-2311.63	402572	403300
62	321171	325638	-3922.1	-2062.12	375425	376535	-4735.8	-2534.1	392435	402194	-4907.55	-2750.06	406644	421914	-5009.47	-2878.43	446104	457120	-5564.38	-3185.45	453664	464931	-5578.44	-3212.33	490751	497792	-5984.45	-3452.41	498076	497862	-5993.96	-3410.72	488256	496540	-5753.8	-3363.85	499305	499830	-5956.48	-3404.75	460184	462886
63	300754	301429	-3963.46	-2319.41	317248	323576	-4199.21	-2537.28	370689	374001	-5067.73	-3053.85	387528	399444	-5255.77	-3288.46	401634	419036	-5368.91	-3430.7	440540	453935	-5958.98	-3771.34	448085	461719	-5975.12	-3797.32	484766	494339	-6419.11	-4063.58	492082	494451	-6437.4	-4020.89	482503	493177	-6286.66	-4006.42	493348	496425
64	286391	290253	-4061.43	-2250.28	296791	299109	-4189.91	-2311.82	313049	321038	-4423.75	-2527.44	365621	370947	-5295.17	-3043.71	382272	396155	-5482.01	-3277.7	396265	415605	-5597.52	-3425.81	434581	450164	-6189.06	-3763.49	442110	457921	-6205	-3788.86	478347	490276	-6662.17	-4061.48	485644	490430	-6786.24	-4059.74	476216	489170
65	265066	268249	-4596.29	-2740.02	282330	288003	-4872.37	-2961.05	292601	296797	-5011.52	-3030.05	308625	318511	-5264.35	-3270.82	360326	367904	-6211.18	-3850.4	376790	392878	-6419.79	-4118.97	390668	412179	-6553.17	-4286.14	428392	446400	-7193.35	-4664.72	435905	454132	-7221.77	-4697.11	471685	486214	-7850.44	-5064.9	478858	486371
66	207483	210917	-3988.2	-2441.25	260470	265509	-5229.85	-3288.69	277457	285042	-5543.12	-3543.46	287589	293767	-5698.1	-3624.35	303361	315240	-5984.89	-3905.59	354115	364053	-7047.16	-4592.29	370370	388759	-7286.32	-4904.81	384115	407893	-7445.39	-5101.66	421199	441735	-8171.48	-5548.6	428683	449435	-8349.89	-5671	463835	481149
67	190021	190278	-3345.86	-1908.74	203495	208476	-3617.43	-2168.97	255240	262221	-4766.15	-2959.16	271914	281498	-5055.24	-3201.08	281891	290143	-5201.16	-3276.38	297376	311335	-5463.99	-3545.92	347068	359461	-6446.58	-4186.69	363084	383854	-6669.2	-4482.05	376669	402791	-6823.25	-4670.46	413027	436187	-7636.09	-5172.21	420333	443764
68	183439	186777	-4056.34	-2595.66	186675	188370	-4089.27	-2597.84	199878	206307	-4397.38	-2899.7	250474	259261	-5694.69	-3832.73	266859	278297	-6029.42	-4116.48	276690	286867	-6195.66	-4214.18	291912	307789	-6496.4	-4530.24	340621	355274	-7619.2	-5290.26	356415	379372	-7888.44	-5642.52	369846	398121	-8182.99	-5941.75	405391	431015
69	172351	176442	-4677.33	-3328.39	179383	184181	-4850.66	-3476.15	182586	185772	-4895.7	-3476.83	195480	203407	-5260.88	-3866.59	244779	255429	-6803.48	-5065.13	260829	274181	-7211.32	-5446.12	270494	282652	-7419.26	-5572.18	285416	303258	-7786.2	-5983.02	333002	349984	-9141.98	-6974.28	348526	373729	-9579.36	-7515.54	361663	392179
70	170015	171086	-5030.67	-3649.92	167674	173114	-4886.46	-3667.96	174532	180705	-5057.8	-3818.19	177690	182295	-5099.44	-3818.27	190220	199540	-5466.5	-4215.58	237976	250364	-7000.67	-5453.37	253618	268735	-7410.74	-5840.45	263075	277080	-7619.47	-5970.1	277630	297275	-7990.58	-6396.96	323860	343010	-9473.68	-7519.51	338947	366214
71	150276	151731	-4973.66	-3866.82	164984	167436	-5493.15	-4297.7	162788	169446	-5338.1	-4319.5	169474	176887	-5533.14	-4493.72	172591	178477	-5586.2	-4494.01	184753	195325	-5990.54	-4952.28	230975	244910	-7686.46	-6358.92	246207	262894	-8149.84	-6803.36	255455	271110	-8393.75	-6962	269639	290878	-8896.39	-7529.98	314386	335490
72	158138	159771	-5376.89	-4136.71	145303	147865	-4775.03	-3724.42	159491	163138	-5267.66	-4129.47	157449	165126	-5122.76	-4149.42	163941	172393	-5309.07	-4312.61	167005	173983	-5360.42	-4319.7	178763	190373	-5744.02	-4749.46	223289	238551	-7351.06	-6067.77	238058	256091	-7797.08	-6492.08	247062	264148	-8101.73	-6709.76	260743	283349
73	151049	154815	-5980.82	-4904.64	152761	155634	-5984.57	-4872.22	140528	144140	-5344.99	-4407.84	154224	159009	-5882.72	-4867.77	152327	160977	-5730.18	-4892.58	158632	168080	-5935.04	-5085.72	161644	169663	-5994.12	-5094.77	173019	185623	-6412.55	-5582.58	215938	232484	-8156.65	-7086.13	230260	249599	-8713.23	-7645.74	238960	257438
74	136781	146149	-6296.31	-5510.98	145068	149910	-6655.14	-5604.72	146776	150762	-6664.54	-5572.81	135183	139732	-5989.66	-5060.87	148341	154141	-6572.1	-5578.85	146597	156084	-6413.14	-5613.39	152697	162995	-6638.69	-5830.45	155650	164568	-6707.48	-5839.64	166606	180040	-7163.2	-6390.06	207781	225397	-9105.49	-8154.02	221547	241953
75	128482	143510	-6146.84	-5573.17	130485	140638	-6172.84	-5380.89	138413	144305	-6519.55	-5473.21	140112	145189	-6532.87	-5443.98	129193	134671	-5890.91	-4959.05	141769	148562	-6453.75	-5462.08	140183	150471	-6303.07	-5493.38	146058	157164	-6523.61	-5701.83	148943	158728	-6594.01	-5715.2	159443	173650	-7075.22	-6297.24	198676	217243
76	110339	126277	-6084.9	-5913.57	122336	137937	-6742.54	-6426.94	124312	135257	-6780.9	-6216.4	131894	138832	-7157.03	-6324.68	133579	139745	-7177.98	-6301.24	123302	129712	-6502.7	-5762.86	135315	143100	-7113.35	-6335.5	133880	144978	-6960.8	-6373.18	139535	151462	-7203.57	-6615.02	142349	153013	-7312.99	-6684.24	152368	167353
77	101199	118066	-6374.71	-6518.15	104254	120363	-6513.08	-6571.11	115593	131510	-7202.78	-7132.29	117531	129041	-7252.36	-6912.55	124737	132507	-7649.16	-7036.18	126401	133444	-7680.55	-7023.12	116799	123950	-6982.58	-6439.15	128202	136765	-7631.14	-7069.28	126920	138604	-7476.87	-7114.77	132331	144847	-7757.71	-7435.74	135036	146329
78	89618.9	107841	-5840.3	-6219.4	94823.8	111548	-6135.6	-6363.54	97740.6	113792	-6271.69	-6422.01	108390	124378	-6930.4	-6971.42	110279	122128	-6982.56	-6763.69	117087	125471	-7365.39	-6896.33	118720	126421	-7398.83	-6886.07	109817	117510	-6743.38	-6320.81	120571	129695	-7366.85	-6937.74	119443	131490	-7239.11	-7032.66	124573	137412
79	74083.7	91356.9	-5631.19	-6628.76	83778.6	101621	-6371.5	-7327.3	88688.2	105185	-6707.06	-7509.82	91468.9	107370	-6866.65	-7588.97	101460	117406	-7596.47	-8244.28	103297	115365	-7668.57	-8024.06	109722	118575	-8099.17	-8184.18	111321	119534	-8148.19	-8180.46	103073	111190	-7440.55	-7525.6	113204	122758	-8136.27	-8307.26	112204	124457
80	70986.4	91144.5	-5531.3	-6676.65	68452.5	84728.1	-5274	-6132.7	77407.1	94293.9	-5943.24	-6774.73	81981.1	97674.7	-6248.8	-6946.65	84602.3	99781	-6397.03	-7025.38	93863.4	109162	-7058.66	-7639.6	95628	107341	-7128.18	-7438.2	101623	110391	-7521.03	-7589.67	103173	111354	-7567.97	-7591.05	95632.9	103664	-6935.11	-7032.51	105067	114450
81	54107.2	71834.5	-4911	-6329.11	65455.1	84467.8	-5947.58	-7396.76	63178.5	78595.4	-5682.37	-6809.34	71463.9	87519.1	-6407.8	-7524.9	75732.3	90728	-6750.16	-7728.07	78205.2	92755.6	-6918.63	-7837.93	86804.7	101523	-7643.08	-8520.33	88499.8	99902.5	-7730.6	-8310.97	94101.8	102801	-8168.6	-8486.8	95605.2	103763	-8217.4	-8534.4	88697.8	96631.5
82	46564.6	64321.2	-5170.13	-7100.09	49196.2	65505.4	-5431.23	-7168.66	59507.5	77071	-6559.96	-8382.99	57496.2	71786.1	-6284.76	-7731.78	65056.1	79994.2	-7078.5	-8554.54	68982.2	83000	-7462.82	-8811.89	71286.6	84917.7	-7659.77	-8945.72	79161.6	93002.2	-8460.11	-9734.36	80769.2	91591.5	-8573.23	-9508.66	85933.2	94314.3	-9022.69	-9751.7	87387.8	95228.6
83	37334.9	52538.6	-4004.89	-5858.55	41394.4	57221.2	-4421.8	-6335.98	43764.9	58336.7	-4648.11	-6403.12	52947.5	68688.1	-5609.59	-7489.66	51211.4	64054.3	-5379.01	-6918.15	57977.6	71439.7	-6060.17	-7670.43	61519.4	74188.1	-6390.48	-7904.08	63626.8	75972	-6563.3	-8030.73	70701.5	83267.8	-7252.25	-8744.51	72195.9	82082.9	-7324.99	-8575.59	76910.5	84562.6
84	28584.5	42148.3	-3310.01	-5185.28	33330	46680.1	-3849.43	-5701.9	36972.6	50885.2	-4251.63	-6172.83	39116.8	51933.6	-4471.2	-6248	47337.9	61198.4	-5393.54	-7314.99	45832.4	57136.1	-5181.28	-6778.51	51917.4	63769.3	-5836.11	-7516.89	55128.9	66284	-6161.44	-7755.16	57063.5	67941.2	-6334.91	-7891.57	63449.3	74523.3	-6968.65	-8620.7	64871	73507.3
85	24525.7	37929.8	-3182.58	-5154.5	25274.5	36963	-3260.27	-4978.99	29480.5	40978.2	-3790.78	-5483.23	32721	44712.3	-4186.09	-5941.81	34645.6	45685.6	-4405.97	-6024.23	41944.4	53883.4	-5315.03	-7072.3	40651.1	50357.6	-5114.33	-6557.58	46081.3	56252.4	-5764.49	-7281.35	48967.4	58528.8	-6091.24	-7524.15	50728.6	60049.7	-6231.24	-7677.17	56480.6	65902.6
86	18718.9	30636.1	-2481.93	-4318.2	21343.1	32775.3	-2816.32	-4585.31	22014.2	31984	-2885.93	-4438.05	25689.8	35494.9	-3354.05	-4889.04	28534.9	38770.5	-3706.82	-5301.22	30239.7	39661.4	-3904.57	-5388.11	36629.4	46811.1	-4707.23	-6320.74	35536.8	43800	-4536.99	-5870.65	40316.8	48971	-5114.88	-6521.84	42876.2	51004.7	-5374.42	-6753.76	44497.4	52372.5
87	14118.6	24069.9	-2075.09	-3897.69	16237	26317.9	-2381.34	-4232.18	18526.8	28190	-2702.55	-4502.09	19128.3	27546	-2774.29	-4363.76	22335.7	30605.9	-3226.08	-4817.14	24828.1	33469.3	-3566.36	-5239.1	26335.1	34273.3	-3760.32	-5330.42	31922.1	40490.4	-4537.59	-6263.07	30999.8	37929.4	-4378.97	-5826.25	35201.9	42449.2	-4901.64	-6483.76	37501.8	44250.9
88	10476.2	18310.6	-1665.07	-3324.19	12043.5	20172.2	-1905.53	-3638.84	13855.6	22085.7	-2187.98	-3957.4	15824.2	23687.9	-2485.28	-4216.36	16354	23182.2	-2553.79	-4094.02	19109.6	25788.8	-2972.03	-4531.61	21261.7	28230.2	-3290.02	-4934.23	22574.8	28942.9	-3473.24	-5027.43	27384.6	34227.3	-4194.28	-5913.12	26620.8	32103.1	-4017.46	-5507.48	30300.3	35965.4
89	7567.77	13457.9	-1122.37	-2420.59	8811.14	14986.4	-1302.84	-2679.63	10138	16533.4	-1493.51	-2935.75	11667.6	18128.3	-1715.18	-3199.17	13338.9	19471.5	-1950.49	-3411.86	13800.2	19088.2	-2007.39	-3325.41	16137.6	21257.2	-2336.64	-3683.23	17971.7	23296	-2589.28	-4012.7	19101.5	23915.4	-2737.53	-4093.59	23190.3	28314.2	-3279.26	-4819.32	22603.4	26595.7
90	5565.36	10751.5	-1031.16	-2350.18	6445.4	11037.3	-1192.12	-2395.63	7508.3	12306.8	-1382.11	-2653.85	8644.47	13597.6	-1580.19	-2913.64	9952.47	14929.1	-1812.59	-3177.67	11388.4	16059.7	-2061.32	-3400.16	11792.8	15762.8	-2123.49	-3317.52	13801	17573.9	-2472.62	-3678.62	15382.4	19283.3	-2740.62	-4013.05	16364	19821.8	-2867.14	-4094.25	19911	23494.8
91	3587.24	6913.27	-649.157	-1540	4534.19	8401.29	-816.346	-1860.28	5253.28	8641.65	-945.304	-1901.72	6126.19	9652.92	-1096.23	-2109.91	7064.28	10684	-1257.45	-2321.34	8139.88	11751.5	-1444.03	-2541.36	9327.11	12659.5	-1643.57	-2722.18	9669.34	12445.2	-1695.69	-2660.7	11328.4	13895.3	-1978.03	-2954.35	12641.8	15270.2	-2169.28	-3222.04	13496.9	15727.6
92	2483.25	5006.03	-456.914	-1222.32	2938.09	5373.27	-535.276	-1303.48	3717.85	6541	-673.236	-1578.56	4307.98	6739.92	-779.534	-1615.81	5029.96	7543.01	-904.831	-1797.67	5806.84	8362.63	-1037.1	-1981.89	6695.85	9210.11	-1194.19	-2173.2	7683.55	9937.32	-1359.2	-2331.45	7973.65	9784.55	-1403.98	-2282.6	9350.32	10941	-1619.7	-2533.91	10472.5	12048.2
93	1782.12	3663.48	-343.298	-952.407	2026.34	3783.71	-388.795	-976.714	2402.81	4069.79	-458.648	-1044.66	3044.61	4962.44	-578.086	-1264.02	3528.44	5124.11	-668.166	-1298.21	4125.13	5745.34	-776.907	-1448.11	4769.74	6380.74	-892.868	-1599.49	5501.66	7036.91	-1025.81	-1753.8	6324.35	7605.86	-1171.69	-1885.34	6569.67	7501.94	-1196.26	-1844.89	7730.62	8407.06
94	1186.22	2610.73	-197.675	-681.614	1438.83	2711.07	-237.382	-704.109	1637.54	2807	-269.052	-724.729	1944.16	3025.13	-316.178	-774.327	2466.53	3698.42	-395.94	-941.858	2860.28	3825.9	-456.087	-969.036	3348.22	4297.23	-530.517	-1082.72	3876.87	4781.25	-608.51	-1198.16	4475.85	5283.1	-699.013	-1317.52	5152.66	5720.53	-789.343	-1414.46	5373.41	5657.06
95	837.603	1760.29	-143.268	-526.145	988.546	1929.12	-167.756	-571.406	1201.44	2006.97	-202.401	-591.369	1368.49	2082.27	-228.953	-608.239	1627.98	2250.8	-269.807	-652.415	2070.58	2756.56	-338.628	-794.862	2404.19	2856.87	-392.525	-820.809	2817.71	3214.51	-454.748	-917.301	3268.36	3583.09	-523.656	-1015.9	3776.84	3965.59	-595.113	-1115.08	4363.32	4306.07
96	640.586	1262.62	-113.255	-383.267	694.335	1234.15	-123.432	-371.777	820.791	1357.71	-143.346	-406.932	999.043	1415.6	-173.246	-420.749	1139.54	1474.03	-196.997	-436.009	1358.18	1598.39	-232.396	-470.555	1731.96	1961.7	-295.09	-574.514	2011.66	2036.06	-341.034	-593.156	2362.96	2297.21	-397.788	-665.988	2744.71	2567.19	-453.405	-736.331	3181.72	2850.51
97	480.54	942.336	-64.79	-254.532	527.331	879.348	-71.2272	-236.115	570.903	862.37	-77.1833	-230.533	677.445	950.779	-92.5199	-252.386	825.797	994.847	-111.202	-262.182	942.54	1038.02	-126.925	-272.473	1125.78	1127.83	-149.557	-295.059	1436.87	1387.19	-190.238	-361.656	1670.63	1442.9	-219.831	-373.002	1965.17	1631.23	-254.408	-418.296	2291.3	1830.86
98	406.429	748.41	-43.601	-165.408	415.75	687.804	-44.4404	-151.143	456.103	643.233	-48.5078	-140.415	493.72	631.837	-52.4866	-137.19	584.925	698.393	-61.4169	-150.59	714.595	732.665	-74.4035	-158.186	815.614	765.548	-83.9382	-163.412	976.223	832.775	-98.4844	-176.998	1246.63	1025.53	-125.046	-216.038	1450.8	1069.9	-142.86	-225.123	1710.76	1212.93
99	273.933	517.411	-142.732	35.114	362.828	583.003	-172.842	62.4363	371.31	536.661	-152.995	141.933	407.596	502.819	-160.948	178.423	441.233	494.647	-166.123	187.737	523.508	547.803	-199.306	170.11	640.192	574.479	-244.864	183.886	731.676	602.136	-260.543	200.358	877.739	655.777	-307.574	209.034	1121.58	809.495	-406.361	182.771	1307.94	844.776
100	76.1554	458.147			131.201	552.525			189.986	645.439			218.315	678.595			246.648	681.241			275.111	682.384			324.202	717.913			395.328	758.366			471.133	802.494			570.165	864.811			715.221	992.265
