# Supplementary material for: Demographic forecast modelling using SSA-XGBoost for smart population management based on multi-sources data
Source: PLoS One. 2025 Jun 25;20(6):e0320298. doi: 10.1371/journal.pone.0320298 (PMC12193076; doi:10.1371/journal.pone.0320298)
Supplement: S1 Data — (ZIP) [file pone.0320298.s001.zip › 分年龄分性别10年人口数据/hbtj20ssss2010.xls]

## Sheet: hbtj20ssss2010
year	xt	xtm	xtf	deathm	deathf		axt	axtm	axtf	cxt	cxtm	cxtf	nt	ntm	ntf	ant	antm	antf	cnt	cntm	cntf	ht	ht1	ht2	ht3	aht	aht1	aht2	aht3	aht4	aht5	cht	cht1	cht2	cht3	cht4	cht5	awt	cwt	imfb	immr	imfr	iofb	iomr	iofr
0	1136461	610587	525874	13614	10591		734144	395073	339071	402317	215514	186803	0	0	0	0	0.024757	0.021993	0	0.017786	0.016776					0	0	0	0	0	0	0	0	0	0	0	0	0.01223	0.01223	0.002261	0.528338	0.471662	0.002532	0.565115	0.434885
1	1028177	554455	473723	2513.15	1658.65		650877	351716	299161	377300	202738	174561	0	0	0	0	0.005551	0.004064	0	0.002766	0.002537					0	0	0	0	0	0	0	0	0	0	0	0	0.01233	0.01233	0.00742	0.541835	0.458165	0.007302	0.568209	0.431791
2	1011704	542450	469254	1591.45	1041.06		638849	342677	296172	372855	199773	173082	0	0	0	0	0.003677	0.002611	0	0.001659	0.001547					0	0	0	0	0	0	0	0	0	0	0	0	0.01055	0.01055	0.007637	0.552997	0.447003	0.007311	0.568269	0.431731
3	983211	526110	457101	943.906	536.354		606097	324362	281734	377114	201747	175367	0	0	0	0	0.002326	0.001417	0	0.000939	0.000782					0	0	0	0	0	0	0	0	0	0	0	0	0.01048	0.01048	0.007438	0.538381	0.461619	0.007059	0.564906	0.435094
4	984621	527538	457084	757.074	366.411		615021	329589	285432	369600	197949	171651	0	0	0	0	0.001867	0.000974	0	0.000716	0.000515					0	0	0	0	0	0	0	0	0	0	0	0	0.01185	0.01185	0.007435	0.547779	0.452221	0.006968	0.570778	0.429222
5	956863	509555	447308	605.768	248.193		586865	312297	274568	369998	197258	172740	0	0	0	0	0.001574	0.000685	0	0.000579	0.000348					0	0	0	0	0	0	0	0	0	0	0	0	0.01295	0.01295	0.007128	0.542894	0.457106	0.006343	0.576729	0.423271
6	927645	492136	435509	501.092	176.99		559267	297292	261974	368378	194844	173534	0	0	0	0	0.001367	0.00051	0	0.000486	0.00025					0	0	0	0	0	0	0	0	0	0	0	0	0.01243	0.01243	0.006917	0.540758	0.459242	0.006128	0.579696	0.420304
7	758723	407043	351680	342.278	108.33		461037	247209	213828	297686	159834	137852	0	0	0	0	0.001135	0.000388	0	0.000386	0.000184					0	0	0	0	0	0	0	0	0	0	0	0	0.01091	0.01091	0.006014	0.543916	0.456084	0.005437	0.585667	0.414333
8	798387	424751	373637	295.1	83.0225		463546	247505	216041	334842	177246	157596	0	0	0	0	0.000966	0.000288	0	0.000316	0.000132					0	0	0	0	0	0	0	0	0	0	0	0	0.0098	0.0098	0.006127	0.540785	0.459215	0.005244	0.584991	0.415009
9	815356	432667	382689	252.769	67.2823		474784	252359	222425	340572	180309	160264	0	0	0	0	0.000818	0.000229	0	0.000257	0.000102					0	0	0	0	0	0	0	0	0	0	0	0	0.01035	0.01035	0.006348	0.547606	0.452394	0.00537	0.586078	0.413922
10	757471	406879	350592	230.391	63.7033		432707	232784	199923	324764	174095	150669	0	0	0	0	0.000802	0.000238	0	0.000251	0.000107					0	0	0	0	0	0	0	0	0	0	0	0	0.0069	0.0069	0.006689	0.535228	0.464772	0.005197	0.585103	0.414897
11	655315	350777	304538	164.545	44.8105		371380	199337	172043	283935	151440	132495	0	0	0	0	0.000672	0.000195	0	0.000202	8.5e-05					0	0	0	0	0	0	0	0	0	0	0	0	0.00716	0.00716	0.005826	0.533236	0.466764	0.004574	0.584019	0.415981
12	638347	339634	298713	161.329	49.3967		361025	192252	168773	277322	147382	129940	0	0	0	0	0.000682	0.000218	0	0.000205	9.7e-05					0	0	0	0	0	0	0	0	0	0	0	0	0.00646	0.00646	0.006134	0.531569	0.468431	0.004639	0.582989	0.417011
13	616783	326631	290153	129.876	40.9732		345363	183282	162082	271420	143349	128071	0	0	0	0	0.000578	0.000188	0	0.000167	8.2e-05					0	0	0	0	0	0	0	0	0	0	0	0	0.00686	0.00686	0.005619	0.52971	0.47029	0.004051	0.579242	0.420758
14	634712	333278	301433	151.092	48.6871		353547	186456	167091	281165	146822	134342	0	0	0	0	0.000656	0.000215	0	0.000196	9.5e-05					0	0	0	0	0	0	0	0	0	0	0	0	0.00947	0.00947	0.005777	0.528651	0.471349	0.004021	0.575287	0.424713
15	745267	386311	358956	216.161	73.2718		385359	202018	183340	359908	184292	175616	0	0	0	0	0.000831	0.000278	0	0.000262	0.000127					0	7e-05	0	0	0	0	0	0	0	0	0	0	0.01349	0.01349	0.007216	0.544396	0.455604	0.00525	0.579716	0.420284
16	913456	466577	446880	238.805	86.5754		429805	225035	204770	483652	241542	242109	0	0	0	0	0.000795	0.000275	0	0.000248	0.000125					0	0.00024	0	0	0	0	0	4e-05	0	0	0	0	0.0168	0.0168	0.009298	0.532389	0.467611	0.007976	0.565918	0.434082
17	1136796	574778	562018	363.467	136.511		534418	278437	255981	602378	296342	306037	0	0	0	0	0.000968	0.000342	0	0.000317	0.00016					0	0.00149	6e-05	0	0	0	0	0.00049	0	0	0	0	0.0176	0.0176	0.013098	0.536526	0.463474	0.014081	0.546103	0.453897
18	1203532	610750	592782	436.36	171.662		595028	308365	286663	608503	302385	306119	0	0	0	0	0.001065	0.000397	0	0.000357	0.000189					0	0.00569	0.00015	0	0	0	0	0.00155	0.0001	0	0	0	0.01753	0.01753	0.019192	0.532141	0.467859	0.020756	0.535838	0.464162
19	1204838	613527	591310	273.12	98.0726		630478	326111	304367	574360	287417	286943	0	0	0	0	0.000663	0.000227	0	0.000198	0.000101					0	0.01256	0.00084	0.00081	0	0	0	0.00496	0.00038	0	0	0	0.02005	0.02005	0.028713	0.53734	0.46266	0.028255	0.533838	0.466162
20	1511221	759938	751283	463.739	181.107		785399	400849	384550	725822	359088	366734	0	0	0	0	0.000898	0.000326	0	0.000289	0.000152					0	0.0433	0.00177	0.00072	0	0	0	0.01992	0.00205	0.00068	0	0	0.02104	0.02104	0.043493	0.550783	0.449217	0.041398	0.537215	0.462785
21	1572471	779890	792581	795.828	348.664		816556	406937	409619	755914	372953	382961	0	0	0	0	0.001469	0.000581	0	0.000531	0.000289					0	0.09617	0.00529	0.00181	0	0	0	0.04938	0.00456	0.00203	0	0	0.01941	0.01941	0.038403	0.566246	0.433754	0.040319	0.543641	0.456359
22	1545505	767297	778208	659.134	305.279		835191	412311	422880	710314	354986	355328	0	0	0	0	0.001231	0.000511	0	0.000427	0.000251					0	0.13776	0.0104	0.00362	0	0	0	0.08272	0.01006	0.00214	0	0	0.01888	0.01888	0.030323	0.572733	0.427267	0.037149	0.550556	0.449444
23	1560353	772476	787877	891.78	429.016		864341	425428	438912	696012	347048	348964	0	0	0	0	0.00161	0.000696	0	0.000596	0.000354					0	0.16958	0.02166	0.00443	0	0	0	0.12045	0.02316	0.00541	0	0	0.01745	0.01745	0.028483	0.574906	0.425094	0.039848	0.556768	0.443232
24	1376915	679411	697505	592.834	300.907		773994	380479	393515	602921	298931	303990	0	0	0	0	0.001225	0.000553	0	0.000424	0.000274					0	0.1465	0.03749	0.00868	0	0	0	0.12723	0.03379	0.01385	0	0	0.01538	0.01538	0.024836	0.567276	0.432724	0.03526	0.557485	0.442515
25	1199909	593629	606280	506.07	259.284		678378	335481	342897	521531	258148	263383	0	0	0	0	0.001193	0.000548	0	0.00041	0.000271					0	0.0998	0.04851	0.0179	0	0	0	0.10014	0.04718	0.02004	0	0	0.01279	0.01279	0.022042	0.565726	0.434274	0.031005	0.561975	0.438025
26	1151917	571343	580575	537.813	277.369		647582	322559	325024	504335	248784	255551	0	0	0	0	0.001311	0.000612	0	0.000462	0.000307					0	0.06794	0.07182	0.03481	0	0	0	0.08632	0.06616	0.0322	0	0	0.01009	0.01009	0.021258	0.562372	0.437628	0.030264	0.56315	0.43685
27	1107778	551186	556592	453.18	225.259		603149	302608	300541	504630	248578	256051	0	0	0	0	0.001169	0.000528	0	0.0004	0.00026					0	0.04695	0.08657	0.03879	0	0	0	0.06965	0.0727	0.03885	0	0	0.00888	0.00888	0.021977	0.556657	0.443343	0.029104	0.566336	0.433664
28	1286060	643908	642153	538.396	268.188		675349	342444	332905	610712	301464	309248	0	0	0	0	0.001206	0.000552	0	0.000416	0.000273					0	0.03561	0.11449	0.05117	0	0	0	0.07596	0.10175	0.05394	0	0	0.00976	0.00976	0.025517	0.566945	0.433055	0.032166	0.570391	0.429609
29	1201040	602931	598109	514.959	249.773		630996	319885	311111	570044	283046	286998	0	0	0	0	0.001232	0.000551	0	0.000427	0.000273					0	0.02995	0.1131	0.06708	0	0	0	0.05634	0.09906	0.06497	0	0	0.00727	0.00727	0.022249	0.575561	0.424439	0.027775	0.575686	0.424314
30	1086967	550230	536737	456.491	212.121		559422	285618	273804	527545	264612	262933	0	0	0	0	0.001211	0.000526	0	0.000418	0.000259					0	0.02338	0.09668	0.06889	0	0	0	0.04047	0.08548	0.07983	0	0	0.01007	0.01007	0.022956	0.57702	0.42298	0.026171	0.579144	0.420856
31	1004557	507925	496632	485.21	224.439		505701	257514	248187	498856	250411	248445	0	0	0	0	0.001398	0.000603	0	0.0005	0.000301					0	0.01507	0.07484	0.08535	0	0	0	0.02766	0.07634	0.09042	0	0	0.00961	0.00961	0.02244	0.583389	0.416611	0.026419	0.58496	0.41504
32	982932	499798	483134	447.928	208.373		489918	251194	238724	493014	248604	244410	0	0	0	0	0.001322	0.000578	0	0.000466	0.000288					0	0.01226	0.06477	0.08444	0	0	0	0.02212	0.06951	0.07848	0	0	0.00947	0.00947	0.021705	0.580195	0.419805	0.024954	0.584136	0.415864
33	878955	450496	428460	458.243	202.351		436567	226054	210513	442389	224441	217947	0	0	0	0	0.00149	0.000632	0	0.000541	0.000318					0	0.00924	0.04978	0.08489	0	0	0	0.0168	0.05815	0.07364	0	0	0.01029	0.01029	0.019043	0.57976	0.42024	0.022656	0.588146	0.411854
34	903914	465332	438581	511.161	236.179		447293	231741	215552	456620	233591	223029	0	0	0	0	0.001607	0.000717	0	0.000594	0.000366					0	0.00831	0.04795	0.07459	0	0	0	0.01574	0.05106	0.05529	0	0	0.01018	0.01018	0.021787	0.583962	0.416038	0.025503	0.591088	0.408912
35	860809	440268	420542	493.678	233.475		424220	218985	205235	436589	221283	215306	0	0	0	0	0.001639	0.00074	0	0.000609	0.000379					0	0.00769	0.03583	0.06844	0	0	0	0.01148	0.0436	0.06306	0	0	0.01013	0.01013	0.022024	0.58162	0.41838	0.025442	0.590802	0.409198
36	897825	453323	444503	560.692	260.754		442037	223762	218275	455789	229561	226228	0	0	0	0	0.001803	0.000779	0	0.000685	0.000401					0	0.00509	0.02825	0.06021	0	0	0	0.00971	0.03288	0.06351	0	0	0.0104	0.0104	0.022995	0.578651	0.421349	0.02658	0.592665	0.407335
37	1023578	513282	510296	678.639	320.755		506988	254311	252676	516590	258970	257620	0	0	0	0	0.001916	0.00083	0	0.000739	0.000431					0	0.00429	0.02036	0.05135	0	0	0	0.00735	0.02992	0.03873	0	0	0.01138	0.01138	0.024068	0.581756	0.418244	0.026167	0.597089	0.402911
38	1151293	576461	574832	844.824	402.056		587678	293715	293963	563615	282746	280869	0	0	0	0	0.002086	0.000911	0	0.000821	0.000478					0	0.00337	0.01783	0.04737	0	0	0	0.00735	0.01968	0.04144	0	0	0.01353	0.01353	0.024485	0.585497	0.414503	0.025683	0.595777	0.404223
39	1241248	626481	614766	1054.4	478.44		655740	330339	325401	585508	296142	289366	0	0	0	0	0.002342	0.000999	0	0.000948	0.00053					0	0.00308	0.01086	0.03065	0	0	0	0.0061	0.01665	0.0313	0	0	0.01546	0.01546	0.023486	0.586935	0.413065	0.024411	0.598314	0.401686
40	1387928	706624	681303	1326.67	598.274		759747	386510	373237	628181	320114	308066	0	0	0	0	0.002557	0.001111	0	0.001057	0.000596					0	0.00264	0.00913	0.02658	0	0	0	0.00624	0.01379	0.03097	0	0	0.01473	0.01473	0.025606	0.586549	0.413451	0.025593	0.593301	0.406699
41	1244271	628811	615459	1125.66	507.575		689211	347657	341553	555060	281154	273906	0	0	0	0	0.002434	0.001041	0	0.000994	0.000555					0	0.00173	0.00623	0.01853	0	0	0	0.00438	0.00848	0.03119	0	0	0.01585	0.01585	0.021588	0.593391	0.406609	0.022183	0.594571	0.405429
42	1313883	664271	649611	1404.42	653.377		733545	368724	364822	580337	295548	284789	0	0	0	0	0.002843	0.001257	0	0.001205	0.000684					0	0.00221	0.00644	0.01709	0	0	0	0.00431	0.0077	0.02038	0	0	0.01021	0.01021	0.023166	0.587874	0.412126	0.023527	0.593436	0.406564
43	1137441	574450	562991	1368.19	634.316		665784	334254	331530	471657	240196	231461	0	0	0	0	0.003121	0.001382	0	0.001353	0.000761					0	0.00156	0.00358	0.00859	0	0	0	0.00339	0.00414	0.00991	0	0	0.00987	0.00987	0.01748	0.584369	0.415631	0.017489	0.59403	0.40597
44	1213912	612403	601509	1533.7	734.36		704181	353876	350305	509731	258527	251204	0	0	0	0	0.003282	0.001499	0	0.00144	0.000833					0	0.00128	0.00286	0.00967	0	0	0	0.00404	0.00435	0.01025	0	0	0.01068	0.01068	0.018427	0.590944	0.409056	0.018424	0.601275	0.398725
45	1280659	644617	636041	1781.48	857.516		738826	369668	369158	541832	274949	266883	0	0	0	0	0.003612	0.001652	0	0.001623	0.000928					0	0.00148	0.00255	0.00515	0	0	0	0.00378	0.00326	0.0152	0	0	0.00943	0.00943	0.018161	0.587338	0.412662	0.016766	0.606482	0.393518
46	1257488	627477	630011	1790.44	868.811		707555	349094	358460	549933	278382	271551	0	0	0	0	0.003766	0.001698	0	0.001709	0.000958					0	0.00099	0.00249	0.00814	0	0	0	0.00252	0.00291	0.00754	0	0	0.01028	0.01028	0.016548	0.588754	0.411246	0.014922	0.609122	0.390878
47	1460576	736935	723641	2446.38	1159		810754	406180	404574	649822	330756	319067	0	0	0	0	0.004356	0.001972	0	0.002047	0.001132					0	0.00108	0.00243	0.00732	0	0	0	0.00429	0.00528	0.01227	0	0	0.01178	0.01178	0.017855	0.599242	0.400758	0.015549	0.622398	0.377602
48	1082750	539657	543093	1954.43	980.414		625753	307817	317936	456996	231840	225157	0	0	0	0	0.004669	0.002185	0	0.002231	0.001269					0	0.00109	0.00288	0.00714	0	0	0	0.00419	0.00336	0.00777	0	0	0.00289	0.00289	0.013002	0.594371	0.405629	0.010783	0.62714	0.37286
49	658310	323134	335176	1149.84	596.489		385499	186686	198814	272811	136448	136363	0	0	0	0	0.004571	0.002147	0	0.002173	0.001244					0	0.00057	0.00211	0.00579	0	0	0	0.00295	0.00253	0.00473	0	0	0.00547	0.00547	0.007692	0.576492	0.423508	0.005139	0.623962	0.376038
50	837186	425963	411224	1939.64	943.718		483153	245675	237477	354034	180287	173747	0	0	0	0	0.005767	0.002766	0	0.0029	0.001651					0	0	0	0	0	0	0	0	0	0	0	0	0.00698	0.00698	0.009739	0.578216	0.421784	0.005566	0.637346	0.362654
51	831874	425319	406556	2073.7	1043.13		485484	249234	236250	346390	176084	170306	0	0	0	0	0.006116	0.003076	0	0.00312	0.001858					0	0	0	0	0	0	0	0	0	0	0	0	0.00748	0.00748	0.007676	0.587553	0.412447	0.004588	0.652258	0.347742
52	963689	491848	471841	2476.09	1191.7		554917	283700	271216	408772	208148	200624	0	0	0	0	0.006336	0.003038	0	0.00326	0.001833					0	0	0	0	0	0	0	0	0	0	0	0	0.01038	0.01038	0.009288	0.584962	0.415038	0.005862	0.651571	0.348429
53	1044395	533378	511017	3210.27	1589.1		606323	311494	294830	438072	221885	216187	0	0	0	0	0.007461	0.00371	0	0.003994	0.002291					0	0	0	0	0	0	0	0	0	0	0	0	0.00892	0.00892	0.008943	0.576978	0.423022	0.00597	0.641012	0.358988
54	1027528	519898	507630	3114.14	1550.89		600442	304967	295476	427086	214931	212154	0	0	0	0	0.007417	0.003639	0	0.003965	0.002242					0	0	0	0	0	0	0	0	0	0	0	0	0.00865	0.00865	0.008351	0.572123	0.427877	0.005201	0.623705	0.376295
55	1039023	529594	509429	3850.06	1970.66		607825	311710	296116	431198	217884	213313	0	0	0	0	0.008883	0.004571	0	0.004962	0.002893					0	0	0	0	0	0	0	0	0	0	0	0	0.0113	0.0113	0.008532	0.563538	0.436462	0.005083	0.616492	0.383508
56	1029473	520104	509369	4325.52	2219.91		602362	305786	296576	427111	214318	212793	0	0	0	0	0.010077	0.005126	0	0.005805	0.003288					0	0	0	0	0	0	0	0	0	0	0	0	0.011	0.011	0.008435	0.560601	0.439399	0.004915	0.608588	0.391412
57	953325	478393	474932	4094.93	2138.05		567030	287428	279602	386295	190965	195330	0	0	0	0	0.010289	0.005275	0	0.005957	0.003395					0	0	0	0	0	0	0	0	0	0	0	0	0.01146	0.01146	0.007192	0.548253	0.451747	0.004216	0.59937	0.40063
58	934520	467978	466542	4447.48	2322.38		560530	282572	277958	373990	185406	188584	0	0	0	0	0.011332	0.005796	0	0.006717	0.003772					0	0	0	0	0	0	0	0	0	0	0	0	0.00946	0.00946	0.006896	0.537477	0.462523	0.003998	0.597916	0.402084
59	853281	423543	429739	4738.51	2648.9		510285	254509	255776	342996	169034	173963	0	0	0	0	0.013216	0.007125	0	0.008134	0.004751					0	0	0	0	0	0	0	0	0	0	0	0	0.00921	0.00921	0.00592	0.519784	0.480216	0.003138	0.586163	0.413837
60	814713	405868	408845	5184.46	2994.74		487977	243935	244042	326736	161932	164804	0	0	0	0	0.014955	0.00841	0	0.009488	0.005718					0	0	0	0	0	0	0	0	0	0	0	0	0.01149	0.01149	0.006091	0.52618	0.47382	0.002995	0.584676	0.415324
61	766022	384756	381266	5150.89	2854.57		464107	235949	228158	301915	148807	153108	0	0	0	0	0.015549	0.008585	0	0.00996	0.005851					0	0	0	0	0	0	0	0	0	0	0	0	0.00867	0.00867	0.005222	0.541377	0.458623	0.002606	0.586121	0.413879
62	654291	325880	328411	4709.5	2773.12		399082	201611	197472	255209	124270	130939	0	0	0	0	0.016666	0.009631	0	0.010859	0.006654					0	0	0	0	0	0	0	0	0	0	0	0	0.00892	0.00892	0.004366	0.530898	0.469102	0.00206	0.575784	0.424216
63	610548	305998	304550	5243.95	3121.45		368939	187122	181817	241609	118876	122733	0	0	0	0	0.019587	0.011624	0	0.013281	0.008213					0	0	0	0	0	0	0	0	0	0	0	0	0.00906	0.00906	0.004359	0.557896	0.442104	0.001854	0.570825	0.429175
64	585555	291905	293650	5513.98	3396.9		353120	176623	176497	232435	115283	117153	0	0	0	0	0.021489	0.013044	0	0.014907	0.009344					0	0	0	0	0	0	0	0	0	0	0	0	0.00862	0.00862	0.004128	0.582097	0.417903	0.001633	0.568616	0.431384
65	541849	270374	271475	5307.61	3225.63		331378	166381	164997	210471	103993	106478	0	0	0	0	0.022198	0.013357	0	0.015523	0.009596					0	0	0	0	0	0	0	0	0	0	0	0	0.00781	0.00781	0.003759	0.558523	0.441477	0.001417	0.560336	0.439664
66	425963	212131	213832	4647.52	2915.11		256132	128935	127197	169831	83196	86635	0	0	0	0	0.024638	0.015306	0	0.017679	0.011176					0	0	0	0	0	0	0	0	0	0	0	0	0.00794	0.00794	0.003098	0.559412	0.440588	0.001267	0.558216	0.441784
67	388365	194937	193428	4915.99	3149.76		228934	116280	112654	159432	78657	80774	0	0	0	0	0.028153	0.018219	0	0.02088	0.013585					0	0	0	0	0	0	0	0	0	0	0	0	0.00854	0.00854	0.003031	0.548273	0.451727	0.001108	0.545045	0.454955
68	377725	187981	189744	4542.09	2967.26		218289	110039	108249	159436	77941	81495	0	0	0	0	0.027145	0.017583	0	0.019952	0.013055					0	0	0	0	0	0	0	0	0	0	0	0	0.00861	0.00861	0.003038	0.536677	0.463323	0.001046	0.542838	0.457162
69	357209	177363	179846	5011.66	3403.76		205894	103424	102470	151315	73939	77376	0	0	0	0	0.031371	0.021115	0	0.0239	0.016027					0	0	0	0	0	0	0	0	0	0	0	0	0.00762	0.00762	0.002746	0.540835	0.459165	0.000982	0.540683	0.459317
70	351618	176137	175481	6121.88	4395.07		201691	102711	98980	149927	73426	76501	0	0	0	0	0.03794	0.027645	0	0.030303	0.021683					0	0	0	0	0	0	0	0	0	0	0	0	0.00739	0.00739	0.003028	0.542078	0.457922	0.000976	0.54079	0.45921
71	311821	155936	155885	5659.65	4153.57		179196	91545	87651	132626	64391	68234	0	0	0	0	0.039447	0.029341	0	0.031813	0.023182					0	0	0	0	0	0	0	0	0	0	0	0	0.00842	0.00842	0.002423	0.548046	0.451954	0.000734	0.539131	0.460869
72	329982	165031	164950	6893.46	5179.37		192809	98476	94333	137173	66555	70617	0	0	0	0	0.044799	0.034256	0	0.03729	0.027584					0	0	0	0	0	0	0	0	0	0	0	0	0.00775	0.00775	0.002616	0.579592	0.420408	0.000779	0.54727	0.45273
73	317336	157609	159728	6559.92	4913.28		186489	94009	92480	130847	63600	67247	0	0	0	0	0.044654	0.03354	0	0.037139	0.026938					0	0	0	0	0	0	0	0	0	0	0	0	0.00739	0.00739	0.002315	0.597171	0.402829	0.000677	0.560441	0.439559
74	295192	143542	151651	6760.5	5501.72		173844	85383	88461	121348	58158	63190	0	0	0	0	0.050027	0.039241	0	0.042798	0.032132					0	0	0	0	0	0	0	0	0	0	0	0	0.00741	0.00741	0.002118	0.600336	0.399664	0.000605	0.549031	0.450969
75	285582	135722	149860	7239.6	6349.77		171454	82078	89376	114128	53644	60483	0	0	0	0	0.056003	0.045418	0	0.049269	0.03787					0	0	0	0	0	0	0	0	0	0	0	0	0.00795	0.00795	0.001874	0.587923	0.412077	0.000529	0.540708	0.459292
76	248567	116685	131882	6346.42	5605.33		148790	70010	78780	99777	46675	53102	0	0	0	0	0.057041	0.045545	0	0.050412	0.037989					0	0	0	0	0	0	0	0	0	0	0	0	0.0079	0.0079	0.001544	0.604887	0.395113	0.000454	0.542583	0.457417
77	232218	107840	124378	6641.49	6311.8		140953	65010	75942	91265	42830	48435	0	0	0	0	0.063898	0.053858	0	0.058078	0.04587					0	0	0	0	0	0	0	0	0	0	0	0	0.00785	0.00785	0.001368	0.595213	0.404787	0.000422	0.550951	0.449049
78	210801	96243	114558	6624.08	6717.42		130721	59008	71713	80080	37235	42845	0	0	0	0	0.070693	0.061724	0	0.065869	0.053472					0	0	0	0	0	0	0	0	0	0	0	0	0.0078	0.0078	0.001081	0.599078	0.400922	0.000328	0.53057	0.46943
79	176973	79699	97274	5615.27	5917.14		109339	47958	61381	67634	31741	35893	0	0	0	0	0.072274	0.063893	0	0.067709	0.055591					0	0	0	0	0	0	0	0	0	0	0	0	0.00775	0.00775	0.00089	0.5968	0.4032	0.000275	0.539319	0.460681
80	176110	77430	98680	6443.63	7535.54		109915	47179	62736	66195	30251	35944	0	0	0	0	0.084135	0.079426	0	0.08179	0.071018					0	0	0	0	0	0	0	0	0	0	0	0	0.00769	0.00769	0.00098	0.611474	0.388526	0.000283	0.526757	0.473243
81	136704	58962	77742	4854.83	5907.49		85209	35793	49416	51495	23169	28326	0	0	0	0	0.083325	0.079053	0	0.080814	0.070642					0	0	0	0	0	0	0	0	0	0	0	0	0.00764	0.00764	0.000591	0.581928	0.418072	0.000189	0.516043	0.483957
82	122314	51551	70763	4986.44	6441.75		76759	31329	45430	45555	20222	25333	0	0	0	0	0.096547	0.093953	0	0.097009	0.085796					0	0	0	0	0	0	0	0	0	0	0	0	0.00759	0.00759	0.000583	0.625153	0.374847	0.000181	0.509773	0.490227
83	101500	42238	59263	4903.13	6724.37		63369	25583	37786	38132	16655	21477	0	0	0	0	0.114063	0.11609	0	0.119187	0.108851					0	0	0	0	0	0	0	0	0	0	0	0	0.00754	0.00754	0.000479	0.578009	0.421991	0.000152	0.495217	0.504783
84	79789	32198	47591	3613.49	5442.72		50049	19521	30528	29740	12677	17063	0	0	0	0	0.110596	0.116943	0	0.114739	0.109751					0	0	0	0	0	0	0	0	0	0	0	0	0.00749	0.00749	0.000367	0.593023	0.406977	0.000121	0.497823	0.502177
85	71300	27893	43408	3367.35	5478.22		45271	17082	28189	26029	10810	15219	0	0	0	0	0.118267	0.128477	0	0.124617	0.121991					0	0	0	0	0	0	0	0	0	0	0	0	0.00744	0.00744	0.000316	0.554054	0.445946	0.000109	0.473813	0.526187
86	57220	21625	35595	2906.09	4958.9		35866	12978	22888	21354	8647	12707	0	0	0	0	0.130359	0.141297	0	0.140429	0.135744					0	0	0	0	0	0	0	0	0	0	0	0	0.0074	0.0074	0.000268	0.511936	0.488064	8.5e-05	0.46237	0.53763
87	44452	16352	28100	2233.4	4030.11		28502	10064	18438	15950	6288	9662	0	0	0	0	0.132452	0.145222	0	0.143194	0.139982					0	0	0	0	0	0	0	0	0	0	0	0	0.00735	0.00735	0.000178	0.568	0.432	7.1e-05	0.456151	0.543849
88	34277	12344	21932	1867.8	3621.42		21669	7470	14199	12608	4874	7733	0	0	0	0	0.145372	0.166301	0	0.160416	0.162952					0	0	0	0	0	0	0	0	0	0	0	0	0.0073	0.0073	0.000169	0.506329	0.493671	6.5e-05	0.469943	0.530057
89	25564	9051	16513	1483.23	3055.13		15995	5411	10584	9569	3640	5929	0	0	0	0	0.156287	0.185504	0	0.175154	0.184139					0	0	0	0	0	0	0	0	0	0	0	0	0.00725	0.00725	0.000142	0.507538	0.492462	5.1e-05	0.458014	0.541986
90	19745	6577	13168	1011.64	2416.54		12684	4083	8601	7061	2494	4567	0	0	0	0	0.147794	0.184044	0	0.163673	0.182521					0	0	0	0	0	0	0	0	0	0	0	0	0.0072	0.0072	0.000122	0.502924	0.497076	4.5e-05	0.425197	0.574803
91	13300	4423	8877	835.756	1963.73		8379	2644	5735	4921	1779	3141	0	0	0	0	0.178128	0.220276	0	0.205051	0.223					0	0	0	0	0	0	0	0	0	0	0	0	0.00716	0.00716	7.2e-05	0.514851	0.485149	3.7e-05	0.494517	0.505483
92	9523	3052	6472	568.75	1465.97		5870	1740	4130	3653	1311	2342	0	0	0	0	0.175304	0.225295	0	0.20116	0.228651					0	0	0	0	0	0	0	0	0	0	0	0	0.00711	0.00711	7.4e-05	0.490385	0.509615	3.5e-05	0.504532	0.495468
93	7067	2194	4872	411.875	1208.52		4334	1299	3035	2733	895	1837	0	0	0	0	0.17693	0.245781	0	0.2034	0.251809					0	0	0	0	0	0	0	0	0	0	0	0	0.00706	0.00706	4.9e-05	0.478261	0.521739	2.2e-05	0.483632	0.516368
94	5020	1479	3540	292.779	929.268		3049	832	2217	1971	647	1323	0	0	0	0	0.185027	0.259556	0	0.214585	0.267447					0	0	0	0	0	0	0	0	0	0	0	0	0.00702	0.00702	4e-05	0.571429	0.428571	2.5e-05	0.534332	0.465668
95	3397	1004	2393	166.397	632.707		2045	569	1475	1352	435	917	0	0	0	0	0.157389	0.261388	0	0.17665	0.269531					0	0	0	0	0	0	0	0	0	0	0	0	0.00697	0.00697	2.9e-05	0.414634	0.585366	2.2e-05	0.533089	0.466911
96	2572	772	1800	131.414	537.385		1593	441	1152	979	331	648	0	0	0	0	0.161354	0.29397	0	0.182046	0.306684					0	0	0	0	0	0	0	0	0	0	0	0	0.00692	0.00692	1.8e-05	0.56	0.44	1.9e-05	0.518181	0.481819
97	1946	586	1359	105.46	416.664		1154	324	831	791	263	529	0	0	0	0	0.169112	0.301032	0	0.192652	0.314756					0	0	0	0	0	0	0	0	0	0	0	0	0.00688	0.00688	2.6e-05	0.567568	0.432432	2e-05	0.583783	0.416217
98	1507	474	1033	67.5706	284.59		844	231	613	663	244	420	0	0	0	0	0.136122	0.271612	0	0.148059	0.28117					0	0	0	0	0	0	0	0	0	0	0	0	0.00683	0.00683	3e-05	0.571429	0.428571	2.1e-05	0.598794	0.401206
99	975	306	669	32.0667	151.589		559	169	389	416	137	280	0	0	0	0	0.103767	0.225192	0	0.106059	0.228535					0	0	0	0	0	0	0	0	0	0	0	0	0.00679	0.00679	1.6e-05	0.454545	0.545455	1.3e-05	0.594844	0.405156
100	1029	210	819	133.845	360.853		592	119	473	437	92	345	0	0	0	0	0.669975	0.46571	0	0.588235	0.407457					0	0	0	0	0	0	0	0	0	0	0	0	0.00674	0.00674	6e-06	0.111111	0.888889	5e-06	0.37512	0.62488

## Sheet: Sheet1
0	1136461	610587	525874	13614	10591	5144174	2761140	2383036	19419.5	14193.5
1	1028177	554455	473723	2513.15	1658.65	4256974	2266152	1990823	1997.01	683.818
2	1011704	542450	469254	1591.45	1041.06	3302628	1757199	1545429	837.234	247.571
3	983211	526110	457101	943.906	536.354	5203889	2651943	2551946	1527.91	566.093
4	984621	527538	457084	757.074	366.411	7566465	3759012	3807454	3403.31	1564.97
5	956863	509555	447308	605.768	248.193	5946704	2962997	2983709	2550.42	1279.87
6	927645	492136	435509	501.092	176.99	4857325	2473781	2383544	2359.03	1083.46
7	758723	407043	351680	342.278	108.33	5174753	2609815	2564939	3632.23	1695.48
8	798387	424751	373637	295.1	83.0225	6297435	3186559	3110873	6758.64	3127.9
9	815356	432667	382689	252.769	67.2823	5739783	2871820	2867962	9122.58	4462.23
10	757471	406879	350592	230.391	63.7033	4704672	2396406	2308268	12813.8	6318.54
11	655315	350777	304538	164.545	44.8105	4809622	2419612	2390011	21456.5	11299.9
12	638347	339634	298713	161.329	49.3967	3431129	1714407	1716722	25802.8	15140.8
13	616783	326631	290153	129.876	40.9732	2091111	1042786	1048325	24424.9	15661.5
14	634712	333278	301433	151.092	48.6871	1605949	798255	807695	31995.4	24143
15	745267	386311	358956	216.161	73.2718	1154141	536189	617952	32466.9	30901.5
16	913456	466577	446880	238.805	86.5754	616417	262379	354039	24801.5	32051.9
17	1136796	574778	562018	363.467	136.511	232813	87265	145548	11857.9	21143.8
18	1203532	610750	592782	436.36	171.662	54655	17725	36929	3120.8	7984.02
19	1204838	613527	591310	273.12	98.0726	10397	3142	7254	502.908	2022.93
20	1511221	759938	751283	463.739	181.107	1029	210	819	133.845	360.853
21	1572471	779890	792581	795.828	348.664	0		0	0	0
22	1545505	767297	778208	659.134	305.279	0		0	0	0
23	1560353	772476	787877	891.78	429.016	0
24	1376915	679411	697505	592.834	300.907	0
25	1199909	593629	606280	506.07	259.284	0
26	1151917	571343	580575	537.813	277.369
27	1107778	551186	556592	453.18	225.259
28	1286060	643908	642153	538.396	268.188
29	1201040	602931	598109	514.959	249.773
30	1086967	550230	536737	456.491	212.121
31	1004557	507925	496632	485.21	224.439
32	982932	499798	483134	447.928	208.373
33	878955	450496	428460	458.243	202.351
34	903914	465332	438581	511.161	236.179
35	860809	440268	420542	493.678	233.475
36	897825	453323	444503	560.692	260.754
37	1023578	513282	510296	678.639	320.755
38	1151293	576461	574832	844.824	402.056
39	1241248	626481	614766	1054.4	478.44
40	1387928	706624	681303	1326.67	598.274
41	1244271	628811	615459	1125.66	507.575
42	1313883	664271	649611	1404.42	653.377
43	1137441	574450	562991	1368.19	634.316
44	1213912	612403	601509	1533.7	734.36
45	1280659	644617	636041	1781.48	857.516
46	1257488	627477	630011	1790.44	868.811
47	1460576	736935	723641	2446.38	1159
48	1082750	539657	543093	1954.43	980.414
49	658310	323134	335176	1149.84	596.489
50	837186	425963	411224	1939.64	943.718
51	831874	425319	406556	2073.7	1043.13
52	963689	491848	471841	2476.09	1191.7
53	1044395	533378	511017	3210.27	1589.1
54	1027528	519898	507630	3114.14	1550.89
55	1039023	529594	509429	3850.06	1970.66
56	1029473	520104	509369	4325.52	2219.91
57	953325	478393	474932	4094.93	2138.05
58	934520	467978	466542	4447.48	2322.38
59	853281	423543	429739	4738.51	2648.9
60	814713	405868	408845	5184.46	2994.74
61	766022	384756	381266	5150.89	2854.57
62	654291	325880	328411	4709.5	2773.12
63	610548	305998	304550	5243.95	3121.45
64	585555	291905	293650	5513.98	3396.9
65	541849	270374	271475	5307.61	3225.63
66	425963	212131	213832	4647.52	2915.11
67	388365	194937	193428	4915.99	3149.76
68	377725	187981	189744	4542.09	2967.26
69	357209	177363	179846	5011.66	3403.76
70	351618	176137	175481	6121.88	4395.07
71	311821	155936	155885	5659.65	4153.57
72	329982	165031	164950	6893.46	5179.37
73	317336	157609	159728	6559.92	4913.28
74	295192	143542	151651	6760.5	5501.72
75	285582	135722	149860	7239.6	6349.77
76	248567	116685	131882	6346.42	5605.33
77	232218	107840	124378	6641.49	6311.8
78	210801	96243	114558	6624.08	6717.42
79	176973	79699	97274	5615.27	5917.14
80	176110	77430	98680	6443.63	7535.54
81	136704	58962	77742	4854.83	5907.49
82	122314	51551	70763	4986.44	6441.75
83	101500	42238	59263	4903.13	6724.37
84	79789	32198	47591	3613.49	5442.72
85	71300	27893	43408	3367.35	5478.22
86	57220	21625	35595	2906.09	4958.9
87	44452	16352	28100	2233.4	4030.11
88	34277	12344	21932	1867.8	3621.42
89	25564	9051	16513	1483.23	3055.13
90	19745	6577	13168	1011.64	2416.54
91	13300	4423	8877	835.756	1963.73
92	9523	3052	6472	568.75	1465.97
93	7067	2194	4872	411.875	1208.52
94	5020	1479	3540	292.779	929.268
95	3397	1004	2393	166.397	632.707
96	2572	772	1800	131.414	537.385
97	1946	586	1359	105.46	416.664
98	1507	474	1033	67.5706	284.59
99	975	306	669	32.0667	151.589
100	1029	210	819	133.845	360.853

## Sheet: Sheet2
	总人口	男性	女性	男性死亡	女性死亡
0	1136461	610587	525874	13614	10591					育龄女性人口
1～4	4007713	2150553	1857162	5806	3602				年龄	2010	2011	2012
5～9	4256974	2266152	1990823	1997	684				15～19	2551946	2255285	1949210
10～14	3302628	1757199	1545429	837	248				20～24	3807454	3661894	3433745
15～19	5203889	2651943	2551946	1528	566				25～29	2983709	3048043	3154396
20～24	7566465	3759012	3807454	3403	1565				30～34	2383544	2521933	2712678
25～29	5946704	2962997	2983709	2550	1280				35～39	2564939	2371393	2206720
30～34	4857325	2473781	2383544	2359	1083				40～44	3110873	3109788	3108770
35～39	5174753	2609815	2564939	3632	1695				45~49	2867962	3126868	3141563
40～44	6297435	3186559	3110873	6759	3128				50~54	2308268	2133311	2168966
45~49	5739783	2871820	2867962	9123	4462				55~59	2390011	2454689	2497971
50~54	4704672	2396406	2308268	12814	6319				60~64	1716722	1829260	1982812
55~59	4809622	2419612	2390011	21456	11300				年份	出生人口
60~64	3431129	1714407	1716722	25803	15141					男性	女性
65~69	2091111	1042786	1048325	24425	15662				2010	610587	525874
70~74	1605949	798255	807695	31995	24143				2011	640956	562687
75~79	1154141	536189	617952	32467	30901				2012	668327	586990
80~84	616417	262379	354039	24802	32052				2013	624125	548179
85~89	232813	87265	145548	11858	21144				2014	634893	557826
90~94	54655	17725	36929	3121	7984				2015	481812	423508
95~99	10397	3142	7254	503	2023				2016	587883	516649
100+	1029	210	819	134	361				2017	574494	504940
									2018	466805	410400
									2019	424051	372905
									2020	360685	317216
地区	0-4岁		5-10岁		11-14岁		15-20岁		21-25岁		25-30岁		31-35岁		36-40岁		41-45岁		46-50岁		51-55岁		55-60岁		61-64岁		65-70岁		71-74岁		75-80岁		80岁及以上
	男性	女性	男性	女性	男性	女性	男性	女性	男性	女性	男性	女性	男性	女性	男性	女性	男性	女性	男性	女性	男性	女性	男性	女性	男性	女性	男性	女性	男性	女性	男性	女性	男性	女性
1月	1060852	926398	1303568	1134020	1205420	1047071	1213263	1061397	1032369	1385116	1859915	2234870	4505656	4777446	4898462	4755760	4595323	4094427	4012053	3367363	4565759	3534242	3763456	2730475	2031911	1371872	1884613	1148049	999582	577537	432625	238535	224694	121816
	1079892	944539	1327912	1157667	1227847	1072398	1239234	1085344	1140432	1499033	1943314	2296880	4627398	4847972	5024533	4849077	4728438	4224575	4109494	3461779	4630250	3603764	3776455	2760822	2016648	1377078	1852253	1143155	974054	570645	421936	235414	219889	120828
地区		1月
0-4岁	男性	1060852	1079892
	女性	926398	944539
5-10岁	男性	1303568	1327912
	女性	1134020	1157667
11-14岁	男性	1205420	1227847
	女性	1047071	1072398
15-20岁	男性	1213263	1239234
	女性	1061397	1085344
21-25岁	男性	1032369	1140432
	女性	1385116	1499033
25-30岁	男性	1859915	1943314
	女性	2234870	2296880
31-35岁	男性	4505656	4627398
	女性	4777446	4847972
36-40岁	男性	4898462	5024533
	女性	4755760	4849077
41-45岁	男性	4595323	4728438
	女性	4094427	4224575
46-50岁	男性	4012053	4109494
	女性	3367363	3461779
51-55岁	男性	4565759	4630250
	女性	3534242	3603764
55-60岁	男性	3763456	3776455
	女性	2730475	2760822
61-64岁	男性	2031911	2016648
	女性	1371872	1377078
65-70岁	男性	1884613	1852253
	女性	1148049	1143155
71-74岁	男性	999582	974054
	女性	577537	570645
75-80岁	男性	432625	421936
	女性	238535	235414
80岁及以上	男性	224694	219889
	女性	121816	120828
