# Supplementary material for: Demographic forecast modelling using SSA-XGBoost for smart population management based on multi-sources data
Source: PLoS One. 2025 Jun 25;20(6):e0320298. doi: 10.1371/journal.pone.0320298 (PMC12193076; doi:10.1371/journal.pone.0320298)
Supplement: S1 Data — (ZIP) [file pone.0320298.s001.zip › 分年龄分性别10年人口数据/hbtj20ssss2012.xls]

## Sheet: hbtj20ssss2012
year	xt	xtm	xtf	deathm	deathf	axt	axtm	axtf	cxt	cxtm	cxtf	nt	ntm	ntf	ant	antm	antf	cnt	cntm	cntf	ht	ht1	ht2	ht3	aht	aht1	aht2	aht3	aht4	aht5	cht	cht1	cht2	cht3	cht4	cht5	awt	cwt	imfb	immr	imfr	iofb	iomr	iofr
0	1255316	668327	586990	13644.4	11097.2	635771	338708	297063	619546	329619	289927	0	0	0	0	0.023658	0.021358	0	0.017084	0.016392					0	0	0	0	0	0	0	0	0	0	0	0	0.01223	0.01223	0.002261	0.528338	0.471662	0.002532	0.565115	0.434885
1	1197253	637160	560093	2472.7	1764.73	596269	316309	279960	600984	320851	280133	0	0	0	0	0.005178	0.003864	0	0.002602	0.002438					0	0	0	0	0	0	0	0	0	0	0	0	0.01233	0.01233	0.00742	0.541835	0.458165	0.007302	0.568209	0.431791
2	1124712	603454	521258	1542.62	1053.06	601104	321513	279591	523608	281941	241667	0	0	0	0	0.00343	0.002482	0	0.00156	0.001486					0	0	0	0	0	0	0	0	0	0	0	0	0.01055	0.01055	0.007637	0.552997	0.447003	0.007311	0.568269	0.431731
3	1019263	548793	470471	862.203	504.135	546085	293411	252674	473178	255381	217797	0	0	0	0	0.00217	0.001347	0	0.000883	0.000752					0	0	0	0	0	0	0	0	0	0	0	0	0.01048	0.01048	0.007438	0.538381	0.461619	0.007059	0.564906	0.435094
4	1005630	538370	467260	667.105	338.901	535045	285376	249669	470585	252994	217591	0	0	0	0	0.001741	0.000926	0	0.000673	0.000495					0	0	0	0	0	0	0	0	0	0	0	0	0.01185	0.01185	0.007435	0.547779	0.452221	0.006968	0.570778	0.429222
5	979340	523205	456134	536.486	225.956	497539	264606	232933	481801	258599	223202	0	0	0	0	0.001489	0.00065	0	0.000551	0.000334					0	0	0	0	0	0	0	0	0	0	0	0	0.01295	0.01295	0.007128	0.542894	0.457106	0.006343	0.576729	0.423271
6	981884	525129	456755	463.492	166.592	499292	265803	233489	482591	259326	223265	0	0	0	0	0.001293	0.000484	0	0.000462	0.00024					0	0	0	0	0	0	0	0	0	0	0	0	0.01243	0.01243	0.006917	0.540758	0.459242	0.006128	0.579696	0.420304
7	954511	507351	447160	366.995	122.391	482925	255368	227557	471586	251983	219603	0	0	0	0	0.001074	0.000368	0	0.000368	0.000176					0	0	0	0	0	0	0	0	0	0	0	0	0.01091	0.01091	0.006014	0.543916	0.456084	0.005437	0.585667	0.414333
8	925908	490304	435604	300.396	87.7868	471591	249290	222302	454316	241014	213302	0	0	0	0	0.000914	0.000274	0	0.000301	0.000126					0	0	0	0	0	0	0	0	0	0	0	0	0.0098	0.0098	0.006127	0.540785	0.459215	0.005244	0.584991	0.415009
9	757868	405779	352090	210.448	56.3514	393477	209892	183585	364391	195886	168505	0	0	0	0	0.000774	0.000217	0	0.000245	9.8e-05					0	0	0	0	0	0	0	0	0	0	0	0	0.01035	0.01035	0.006348	0.547606	0.452394	0.00537	0.586078	0.413922
10	798406	423934	374472	211.479	61.5572	398727	211845	186882	399679	212088	187591	0	0	0	0	0.000759	0.000226	0	0.000239	0.000103					0	0	0	0	0	0	0	0	0	0	0	0	0.0069	0.0069	0.006689	0.535228	0.464772	0.005197	0.585103	0.414897
11	815931	432123	383808	183.056	51.9196	425725	225424	200300	390206	206698	183508	0	0	0	0	0.000636	0.000185	0	0.000192	8.1e-05					0	0	0	0	0	0	0	0	0	0	0	0	0.00716	0.00716	0.005826	0.533236	0.466764	0.004574	0.584019	0.415981
12	758258	406497	351761	172.832	53.0557	387939	207922	180017	370319	198575	171744	0	0	0	0	0.000645	0.000206	0	0.000195	9.3e-05					0	0	0	0	0	0	0	0	0	0	0	0	0.00646	0.00646	0.006134	0.531569	0.468431	0.004639	0.582989	0.417011
13	656711	350792	305919	125.366	39.4607	335348	179357	155991	321363	171435	149927	0	0	0	0	0.000547	0.000178	0	0.000159	7.8e-05					0	0	0	0	0	0	0	0	0	0	0	0	0.00686	0.00686	0.005619	0.52971	0.47029	0.004051	0.579242	0.420758
14	640221	339986	300235	137.154	44.359	321091	170315	150776	319129	169671	149458	0	0	0	0	0.00062	0.000204	0	0.000186	9.1e-05					0	0	0	0	0	0	0	0	0	0	0	0	0.00947	0.00947	0.005777	0.528651	0.471349	0.004021	0.575287	0.424713
15	618889	327151	291738	164.602	55.0591	292679	154504	138174	326210	172647	153563	0	0	0	0	0.000786	0.000264	0	0.00025	0.000121					0	0	0	0	0	0	0	0	0	0	0	0	0.01349	0.01349	0.007216	0.544396	0.455604	0.00525	0.579716	0.420284
16	635334	332885	302448	154.334	54.9707	280506	146848	133658	354827	186037	168790	0	0	0	0	0.000752	0.000261	0	0.000236	0.000119					0	0	0	0	0	0	0	0	0	0	0	0	0.0168	0.0168	0.009298	0.532389	0.467611	0.007976	0.565918	0.434082
17	740271	382951	357320	208.251	78.7693	290720	151060	139660	449551	231891	217659	0	0	0	0	0.000915	0.000324	0	0.000302	0.000154					0	0	0	0	0	0	0	0	0	0	0	0	0.0176	0.0176	0.013098	0.536526	0.463474	0.014081	0.546103	0.453897
18	902055	460059	441996	267.152	110.174	319956	166016	153940	582098	294042	288056	0	0	0	0	0.001007	0.000377	0	0.00034	0.000181					0	0	0	0	0	0	0	0	0	0	0	0	0.01753	0.01753	0.019192	0.532141	0.467859	0.020756	0.535838	0.464162
19	1123725	567641	556083	196.028	76.4348	394077	203444	190633	729648	364197	365451	0	0	0	0	0.000627	0.000215	0	0.000188	9.7e-05					0	0	0	0	0	0	0	0	0	0	0	0	0.02005	0.02005	0.028713	0.53734	0.46266	0.028255	0.533838	0.466162
20	1190392	604373	586019	290.487	119.249	421954	216523	205431	768438	387850	380587	0	0	0	0	0.000849	0.00031	0	0.000275	0.000146					0	0	0	0	0	0	0	0	0	0	0	0	0.02104	0.02104	0.043493	0.550783	0.449217	0.041398	0.537215	0.462785
21	1186496	605204	581292	506.575	220.254	443251	227059	216192	743245	378145	365100	0	0	0	0	0.00139	0.000551	0	0.000505	0.000277					0	0	0	0	0	0	0	0	0	0	0	0	0.01941	0.01941	0.038403	0.566246	0.433754	0.040319	0.543641	0.456359
22	1482282	745684	736597	519.878	245.757	565507	285845	279662	916775	459840	456935	0	0	0	0	0.001164	0.000485	0	0.000407	0.000241					0	0	0	0	0	0	0	0	0	0	0	0	0.01888	0.01888	0.030323	0.572733	0.427267	0.037149	0.550556	0.449444
23	1531804	758521	773283	710.87	359.325	594502	293225	301277	937302	465296	472006	0	0	0	0	0.001523	0.00066	0	0.000568	0.00034					0	0	0	0	0	0	0	0	0	0	0	0	0.01745	0.01745	0.028483	0.574906	0.425094	0.039848	0.556768	0.443232
24	1500889	743108	757781	530.707	282.63	625432	305692	319740	875457	437416	438041	0	0	0	0	0.001158	0.000525	0	0.000404	0.000262					0	0	0	0	0	0	0	0	0	0	0	0	0.01538	0.01538	0.024836	0.567276	0.432724	0.03526	0.557485	0.442515
25	1520438	750293	770145	535.306	289.987	674041	328850	345191	846398	421444	424954	0	0	0	0	0.001128	0.00052	0	0.00039	0.00026					0	0	0	0	0	0	0	0	0	0	0	0	0.01279	0.01279	0.022042	0.565726	0.434274	0.031005	0.561975	0.438025
26	1340285	658722	681563	536.403	293.246	631663	308207	323456	708622	350515	358107	0	0	0	0	0.00124	0.00058	0	0.00044	0.000295					0	0	0	0	0	0	0	0	0	0	0	0	0.01009	0.01009	0.021258	0.562372	0.437628	0.030264	0.56315	0.43685
27	1166048	574091	591957	423.795	221.478	575632	282850	292782	590416	291241	299175	0	0	0	0	0.001106	0.000501	0	0.000381	0.00025					0	0	0	0	0	0	0	0	0	0	0	0	0.00888	0.00888	0.021977	0.556657	0.443343	0.029104	0.566336	0.433664
28	1120501	552986	567514	424.046	222.233	555957	275253	280704	564544	277733	286810	0	0	0	0	0.001141	0.000524	0	0.000396	0.000262					0	0	0	0	0	0	0	0	0	0	0	0	0.00976	0.00976	0.025517	0.566945	0.433055	0.032166	0.570391	0.429609
29	1078820	534366	544453	413.145	210.345	517504	258123	259381	561316	276244	285072	0	0	0	0	0.001165	0.000523	0	0.000407	0.000262					0	0	0	0	0	0	0	0	0	0	0	0	0.00727	0.00727	0.022249	0.575561	0.424439	0.027775	0.575686	0.424314
30	1262263	629966	632296	474.127	230.752	591906	298664	293242	670356	331302	339054	0	0	0	0	0.001146	0.000499	0	0.000398	0.000249					0	0	0	0	0	0	0	0	0	0	0	0	0.01007	0.01007	0.022956	0.57702	0.42298	0.026171	0.579144	0.420856
31	1179497	590153	589344	509.441	245.477	535379	269808	265572	644118	320346	323772	0	0	0	0	0.001323	0.000572	0	0.000476	0.000289					0	0	0	0	0	0	0	0	0	0	0	0	0.00961	0.00961	0.02244	0.583389	0.416611	0.026419	0.58496	0.41504
32	1065733	537538	528194	434.177	209.712	477303	242267	235037	588430	295272	293158	0	0	0	0	0.001251	0.000548	0	0.000444	0.000276					0	0	0	0	0	0	0	0	0	0	0	0	0.00947	0.00947	0.021705	0.580195	0.419805	0.024954	0.584136	0.415864
33	984646	495833	488813	450.195	211.832	430633	217943	212690	554013	277889	276124	0	0	0	0	0.001409	0.0006	0	0.000515	0.000305					0	0	0	0	0	0	0	0	0	0	0	0	0.01029	0.01029	0.019043	0.57976	0.42024	0.022656	0.588146	0.411854
34	962270	487108	475162	476.34	233.427	412882	210311	202571	549388	276798	272590	0	0	0	0	0.00152	0.00068	0	0.000566	0.000351					0	0	0	0	0	0	0	0	0	0	0	0	0.01018	0.01018	0.021787	0.583962	0.416038	0.025503	0.591088	0.408912
35	857964	437534	420430	443.679	217.52	368053	189308	178744	489912	248226	241686	0	0	0	0	0.001574	0.000718	0	0.000587	0.000369					0	0	0	0	0	0	0	0	0	0	0	0	0.01013	0.01013	0.022024	0.58162	0.41838	0.025442	0.590802	0.409198
36	882703	452020	430683	506.305	234.997	376913	193944	182968	505790	258076	247714	0	0	0	0	0.001731	0.000755	0	0.000661	0.000391					0	0	0	0	0	0	0	0	0	0	0	0	0.0104	0.0104	0.022995	0.578651	0.421349	0.02658	0.592665	0.407335
37	841045	427554	413491	509.758	240.346	354840	181821	173019	486205	245733	240472	0	0	0	0	0.00184	0.000804	0	0.000713	0.000421					0	0	0	0	0	0	0	0	0	0	0	0	0.01138	0.01138	0.024068	0.581756	0.418244	0.026167	0.597089	0.402911
38	880962	442381	438581	570.754	279.627	362440	181989	180451	518522	260392	258130	0	0	0	0	0.002003	0.000883	0	0.000792	0.000466					0	0	0	0	0	0	0	0	0	0	0	0	0.01353	0.01353	0.024485	0.585497	0.414503	0.025683	0.595777	0.404223
39	1008147	503287	504860	726.494	352.288	401554	199618	201937	606592	303669	302923	0	0	0	0	0.002249	0.000969	0	0.000914	0.000517					0	0	0	0	0	0	0	0	0	0	0	0	0.01546	0.01546	0.023486	0.586935	0.413065	0.024411	0.598314	0.401686
40	1136795	567087	569708	902.234	445.426	455503	225491	230012	681292	341596	339696	0	0	0	0	0.002456	0.001077	0	0.00102	0.000582					0	0	0	0	0	0	0	0	0	0	0	0	0.01473	0.01473	0.025606	0.586549	0.413451	0.025593	0.593301	0.406699
41	1227130	617583	609547	943.749	449.515	510946	255070	255876	716184	362513	353671	0	0	0	0	0.002337	0.001009	0	0.000959	0.000541					0	0	0	0	0	0	0	0	0	0	0	0	0.01585	0.01585	0.021588	0.593391	0.406609	0.022183	0.594571	0.405429
42	1373252	697388	675864	1283.09	614.578	597242	301233	296009	776011	396155	379855	0	0	0	0	0.00273	0.001219	0	0.001163	0.000668					0	0	0	0	0	0	0	0	0	0	0	0	0.01021	0.01021	0.023166	0.587874	0.412126	0.023527	0.593436	0.406564
43	1231540	620586	610953	1305.2	627.811	583823	292579	291244	647716	328007	319709	0	0	0	0	0.002998	0.00134	0	0.001305	0.000743					0	0	0	0	0	0	0	0	0	0	0	0	0.00987	0.00987	0.01748	0.584369	0.415631	0.017489	0.59403	0.40597
44	1301877	656316	645560	1459.15	724.13	621933	310543	311390	679944	345773	334170	0	0	0	0	0.003151	0.001453	0	0.00139	0.000813					0	0	0	0	0	0	0	0	0	0	0	0	0.01068	0.01068	0.018427	0.590944	0.409056	0.018424	0.601275	0.398725
45	1127511	567517	559994	1421.59	703.102	561662	280011	281651	565849	287506	278343	0	0	0	0	0.003469	0.001601	0	0.001566	0.000906					0	0	0	0	0	0	0	0	0	0	0	0	0.00943	0.00943	0.018161	0.587338	0.412662	0.016766	0.606482	0.393518
46	1206064	606502	599563	1591.04	774.473	601504	300266	301238	604560	306235	298325	0	0	0	0	0.003617	0.001646	0	0.001649	0.000934					0	0	0	0	0	0	0	0	0	0	0	0	0.01028	0.01028	0.016548	0.588754	0.411246	0.014922	0.609122	0.390878
47	1273557	639037	634520	1942.75	952.579	620619	308264	312355	652938	330774	322164	0	0	0	0	0.004183	0.001911	0	0.001975	0.001104					0	0	0	0	0	0	0	0	0	0	0	0	0.01178	0.01178	0.017855	0.599242	0.400758	0.015549	0.622398	0.377602
48	1251719	622607	629112	2031.02	1050.27	604683	296244	308440	647035	326364	320672	0	0	0	0	0.004484	0.002118	0	0.002153	0.001238					0	0	0	0	0	0	0	0	0	0	0	0	0.00289	0.00289	0.013002	0.594371	0.405629	0.010783	0.62714	0.37286
49	1455531	732468	723063	2409.05	1209.36	763172	380750	382422	692359	351718	340641	0	0	0	0	0.00439	0.002081	0	0.002097	0.001214					0	0	0	0	0	0	0	0	0	0	0	0	0.00547	0.00547	0.007692	0.576492	0.423508	0.005139	0.623962	0.376038
50	1082831	538397	544434	2268.96	1187.8	568683	278295	290388	514148	260101	254046	0	0	0	0	0.005538	0.002681	0	0.002798	0.001611					0	0	0	0	0	0	0	0	0	0	0	0	0.00698	0.00698	0.009739	0.578216	0.421784	0.005566	0.637346	0.362654
51	660965	323505	337460	1447.54	819.826	343603	165375	178228	317361	158130	159232	0	0	0	0	0.005874	0.002981	0	0.003011	0.001812					0	0	0	0	0	0	0	0	0	0	0	0	0.00748	0.00748	0.007676	0.587553	0.412447	0.004588	0.652258	0.347742
52	836889	424345	412543	1960.88	979.297	421986	213104	208881	414903	211241	203662	0	0	0	0	0.006084	0.002944	0	0.003145	0.001789					0	0	0	0	0	0	0	0	0	0	0	0	0.01038	0.01038	0.009288	0.584962	0.415038	0.005862	0.651571	0.348429
53	830893	423116	407777	2324.23	1185.91	411385	209529	201857	419508	213588	205920	0	0	0	0	0.007165	0.003595	0	0.003853	0.002235					0	0	0	0	0	0	0	0	0	0	0	0	0.00892	0.00892	0.008943	0.576978	0.423022	0.00597	0.641012	0.358988
54	960789	488515	472274	2669.92	1348.89	478744	242906	235838	482045	245609	236436	0	0	0	0	0.007123	0.003527	0	0.003826	0.002187					0	0	0	0	0	0	0	0	0	0	0	0	0.00865	0.00865	0.008351	0.572123	0.427877	0.005201	0.623705	0.376295
55	1040806	529639	511168	3524.99	1851.48	518719	264388	254331	522088	265251	256837	0	0	0	0	0.00853	0.00443	0	0.004787	0.002822					0	0	0	0	0	0	0	0	0	0	0	0	0.0113	0.0113	0.008532	0.563538	0.436462	0.005083	0.616492	0.383508
56	1023675	516028	507648	3910.49	2063.22	497217	250236	246981	526458	265792	260666	0	0	0	0	0.009678	0.004968	0	0.005601	0.003208					0	0	0	0	0	0	0	0	0	0	0	0	0.011	0.011	0.008435	0.560601	0.439399	0.004915	0.608588	0.391412
57	1032795	524214	508581	4069.11	2130.05	503119	255548	247571	529677	268666	261011	0	0	0	0	0.00988	0.005112	0	0.005748	0.003312					0	0	0	0	0	0	0	0	0	0	0	0	0.01146	0.01146	0.007192	0.548253	0.451747	0.004216	0.59937	0.40063
58	1021900	513862	508038	4434.89	2350.61	499260	250920	248339	522640	262942	259699	0	0	0	0	0.010883	0.005617	0	0.006481	0.00368					0	0	0	0	0	0	0	0	0	0	0	0	0.00946	0.00946	0.006896	0.537477	0.462523	0.003998	0.597916	0.402084
59	945851	472181	473671	4877.8	2740.5	481972	241976	239996	463879	230204	233675	0	0	0	0	0.012692	0.006906	0	0.007848	0.004635					0	0	0	0	0	0	0	0	0	0	0	0	0.00921	0.00921	0.00592	0.519784	0.480216	0.003138	0.586163	0.413837
60	925781	461040	464741	5565.3	3245.57	472425	235706	236720	453355	225334	228021	0	0	0	0	0.014686	0.008274	0	0.009336	0.005644					0	0	0	0	0	0	0	0	0	0	0	0	0.01149	0.01149	0.006091	0.52618	0.47382	0.002995	0.584676	0.415324
61	843397	416275	427122	5216.53	3037.91	421628	207908	213720	421769	208366	213403	0	0	0	0	0.015269	0.008447	0	0.0098	0.005776					0	0	0	0	0	0	0	0	0	0	0	0	0.00867	0.00867	0.005222	0.541377	0.458623	0.002606	0.586121	0.413879
62	803325	397856	405469	5420.67	3275.01	416290	205875	210415	387035	191981	195054	0	0	0	0	0.016366	0.009476	0	0.010685	0.006568					0	0	0	0	0	0	0	0	0	0	0	0	0.00892	0.00892	0.004366	0.530898	0.469102	0.00206	0.575784	0.424216
63	754551	376835	377715	6145.92	3713.91	393877	198089	195788	360674	178746	181927	0	0	0	0	0.019235	0.011436	0	0.013067	0.008107					0	0	0	0	0	0	0	0	0	0	0	0	0.00906	0.00906	0.004359	0.557896	0.442104	0.001854	0.570825	0.429175
64	643454	318811	324643	5761.81	3604.52	337686	168708	168978	305767	150103	155665	0	0	0	0	0.021103	0.012834	0	0.014667	0.009224					0	0	0	0	0	0	0	0	0	0	0	0	0.00862	0.00862	0.004128	0.582097	0.417903	0.001633	0.568616	0.431384
65	598396	298181	300215	5580.33	3417.68	313628	157249	156379	284768	140932	143835	0	0	0	0	0.021799	0.013142	0	0.015273	0.009473					0	0	0	0	0	0	0	0	0	0	0	0	0.00781	0.00781	0.003759	0.558523	0.441477	0.001417	0.560336	0.439664
66	572247	283403	288844	5945.78	3802.23	302300	149409	152892	269947	133994	135953	0	0	0	0	0.024195	0.015059	0	0.017395	0.011032					0	0	0	0	0	0	0	0	0	0	0	0	0.00794	0.00794	0.003098	0.559412	0.440588	0.001267	0.558216	0.441784
67	528042	261607	266435	6366.75	4214.34	281743	139701	142042	246298	121906	124393	0	0	0	0	0.027647	0.017925	0	0.020544	0.013411					0	0	0	0	0	0	0	0	0	0	0	0	0.00854	0.00854	0.003031	0.548273	0.451727	0.001108	0.545045	0.454955
68	414130	204646	209484	4768.15	3177.34	215101	106853	108249	199029	97793	101236	0	0	0	0	0.026657	0.0173	0	0.019631	0.012887					0	0	0	0	0	0	0	0	0	0	0	0	0.00861	0.00861	0.003038	0.536677	0.463323	0.001046	0.542838	0.457162
69	376944	187703	189241	5117.12	3469.34	192420	96449	95971	184524	91253	93271	0	0	0	0	0.030807	0.020774	0	0.023515	0.015821					0	0	0	0	0	0	0	0	0	0	0	0	0.00762	0.00762	0.002746	0.540835	0.459165	0.000982	0.540683	0.459317
70	365811	180603	185209	6071.09	4504.07	185350	92223	93127	180462	88380	92082	0	0	0	0	0.037257	0.0272	0	0.029816	0.021405					0	0	0	0	0	0	0	0	0	0	0	0	0.00739	0.00739	0.003028	0.542078	0.457922	0.000976	0.54079	0.45921
71	342653	168705	173948	5917.44	4502.11	172764	85616	87147	169889	83089	86801	0	0	0	0	0.038738	0.028868	0	0.031302	0.022884					0	0	0	0	0	0	0	0	0	0	0	0	0.00842	0.00842	0.002423	0.548046	0.451954	0.000734	0.539131	0.460869
72	334455	166199	168255	6707.7	5116.69	166153	83485	82668	168301	82714	85587	0	0	0	0	0.043994	0.033703	0	0.036691	0.02723					0	0	0	0	0	0	0	0	0	0	0	0	0.00775	0.00775	0.002616	0.579592	0.420408	0.000779	0.54727	0.45273
73	294985	146424	148561	5896.34	4420.81	148064	74663	73400	146921	71761	75161	0	0	0	0	0.043851	0.032999	0	0.036542	0.026592					0	0	0	0	0	0	0	0	0	0	0	0	0.00739	0.00739	0.002315	0.597171	0.402829	0.000677	0.560441	0.439559
74	310078	153816	156262	7039.92	5500.3	159120	80184	78937	150958	73632	77326	0	0	0	0	0.049128	0.038608	0	0.04211	0.031719					0	0	0	0	0	0	0	0	0	0	0	0	0.00741	0.00741	0.002118	0.600336	0.399664	0.000605	0.549031	0.450969
75	296477	145985	150492	7571.88	6186.64	152722	75926	76795	143756	70059	73696	0	0	0	0	0.054996	0.044686	0	0.048477	0.037383					0	0	0	0	0	0	0	0	0	0	0	0	0.00795	0.00795	0.001874	0.587923	0.412077	0.000529	0.540708	0.459292
76	272332	131257	141075	6944.65	5817.58	139786	67691	72096	132546	63566	68980	0	0	0	0	0.056015	0.044811	0	0.049601	0.037502					0	0	0	0	0	0	0	0	0	0	0	0	0.0079	0.0079	0.001544	0.604887	0.395113	0.000454	0.542583	0.457417
77	261315	122983	138332	7389.98	6821.89	137010	64617	72393	124305	58366	65939	0	0	0	0	0.06275	0.05299	0	0.057144	0.045281					0	0	0	0	0	0	0	0	0	0	0	0	0.00785	0.00785	0.001368	0.595213	0.404787	0.000422	0.550951	0.449049
78	225449	104784	120664	7043.4	6872.01	117997	54701	63296	107452	50084	57368	0	0	0	0	0.069423	0.060728	0	0.064809	0.052785					0	0	0	0	0	0	0	0	0	0	0	0	0.0078	0.0078	0.001081	0.599078	0.400922	0.000328	0.53057	0.46943
79	207051	95252	111799	6563.81	6614.49	110103	50086	60017	96947	45166	51782	0	0	0	0	0.070974	0.062863	0	0.066621	0.054877					0	0	0	0	0	0	0	0	0	0	0	0	0.00775	0.00775	0.00089	0.5968	0.4032	0.000275	0.539319	0.460681
80	186174	84287	101888	6879.89	7594.12	101229	45107	56122	84946	39180	45766	0	0	0	0	0.082623	0.078145	0	0.080475	0.070106					0	0	0	0	0	0	0	0	0	0	0	0	0.00769	0.00769	0.00098	0.611474	0.388526	0.000283	0.526757	0.473243
81	153622	68727	84895	5548.45	6299.61	83349	36171	47178	70273	32556	37717	0	0	0	0	0.081827	0.077778	0	0.079515	0.069735					0	0	0	0	0	0	0	0	0	0	0	0	0.00764	0.00764	0.000591	0.581928	0.418072	0.000189	0.516043	0.483957
82	150366	65762	84604	6254.51	7532.96	82621	35165	47457	67744	30597	37147	0	0	0	0	0.094811	0.092438	0	0.09545	0.084694					0	0	0	0	0	0	0	0	0	0	0	0	0.00759	0.00759	0.000583	0.625153	0.374847	0.000181	0.509773	0.490227
83	115061	49422	65639	5657.05	7302.26	63185	26354	36830	51876	23067	28809	0	0	0	0	0.112012	0.114218	0	0.117271	0.107453					0	0	0	0	0	0	0	0	0	0	0	0	0.00754	0.00754	0.000479	0.578009	0.421991	0.000152	0.495217	0.504783
84	98883	41570	57313	4597.36	6427.83	54837	22309	32528	44046	19261	24785	0	0	0	0	0.108607	0.115057	0	0.112894	0.108342					0	0	0	0	0	0	0	0	0	0	0	0	0.00749	0.00749	0.000367	0.593023	0.406977	0.000121	0.497823	0.502177
85	80235	33468	46768	3987.45	5789.82	44337	17948	26389	35898	15520	20379	0	0	0	0	0.116141	0.126405	0	0.122613	0.120424					0	0	0	0	0	0	0	0	0	0	0	0	0.00744	0.00744	0.000316	0.554054	0.445946	0.000109	0.473813	0.526187
86	62438	25383	37055	3368.77	5070.99	34687	13643	21045	27751	11741	16010	0	0	0	0	0.128015	0.139018	0	0.138171	0.134001					0	0	0	0	0	0	0	0	0	0	0	0	0.0074	0.0074	0.000268	0.511936	0.488064	8.5e-05	0.46237	0.53763
87	54231	21418	32813	2891.25	4623.03	30586	11679	18907	23645	9739	13906	0	0	0	0	0.130071	0.14288	0	0.140892	0.138185					0	0	0	0	0	0	0	0	0	0	0	0	0.00735	0.00735	0.000178	0.568	0.432	7.1e-05	0.456151	0.543849
88	42665	16296	26369	2440.37	4283.29	23804	8737	15067	18861	7559	11302	0	0	0	0	0.142758	0.163619	0	0.157837	0.16086					0	0	0	0	0	0	0	0	0	0	0	0	0.0073	0.0073	0.000169	0.506329	0.493671	6.5e-05	0.469943	0.530057
89	32314	12097	20217	1959.02	3683.64	18466	6667	11800	13847	5430	8417	0	0	0	0	0.153477	0.182512	0	0.172337	0.181775					0	0	0	0	0	0	0	0	0	0	0	0	0.00725	0.00725	0.000142	0.507538	0.492462	5.1e-05	0.458014	0.541986
90	23879	8858	15021	1349.7	2714.23	13487	4819	8668	10392	4038	6353	0	0	0	0	0.145137	0.181076	0	0.161042	0.180177					0	0	0	0	0	0	0	0	0	0	0	0	0.0072	0.0072	0.000122	0.502924	0.497076	4.5e-05	0.425197	0.574803
91	17516	6464	11053	1210.72	2411.35	9809	3482	6327	7707	2982	4725	0	0	0	0	0.174925	0.216723	0	0.201754	0.220137					0	0	0	0	0	0	0	0	0	0	0	0	0.00716	0.00716	7.2e-05	0.514851	0.485149	3.7e-05	0.494517	0.505483
92	12974	4553	8422	835.152	1881	7488	2561	4928	5486	1992	3494	0	0	0	0	0.172153	0.221662	0	0.197926	0.225715					0	0	0	0	0	0	0	0	0	0	0	0	0.00711	0.00711	7.4e-05	0.490385	0.509615	3.5e-05	0.504532	0.495468
93	8339	2951	5388	548.189	1318.21	4731	1607	3124	3608	1344	2264	0	0	0	0	0.173749	0.241817	0	0.20013	0.248576					0	0	0	0	0	0	0	0	0	0	0	0	0.00706	0.00706	4.9e-05	0.478261	0.521739	2.2e-05	0.483632	0.516368
94	5823	2036	3788	398.459	981.001	3237	1060	2177	2586	975	1610	0	0	0	0	0.1817	0.25537	0	0.211135	0.264013					0	0	0	0	0	0	0	0	0	0	0	0	0.00702	0.00702	4e-05	0.571429	0.428571	2.5e-05	0.534332	0.465668
95	4152	1436	2716	234.555	709.035	2311	781	1530	1841	655	1186	0	0	0	0	0.154559	0.257173	0	0.173809	0.266071					0	0	0	0	0	0	0	0	0	0	0	0	0.00697	0.00697	2.9e-05	0.414634	0.585366	2.2e-05	0.533089	0.466911
96	2912	987	1926	166.209	568.289	1606	512	1095	1306	475	831	0	0	0	0	0.158453	0.289229	0	0.179119	0.302747					0	0	0	0	0	0	0	0	0	0	0	0	0.00692	0.00692	1.8e-05	0.56	0.44	1.9e-05	0.518181	0.481819
97	1930	694	1236	123.097	373.63	1056	360	695	874	334	540	0	0	0	0	0.166072	0.296178	0	0.189554	0.310715					0	0	0	0	0	0	0	0	0	0	0	0	0.00688	0.00688	2.6e-05	0.567568	0.432432	2e-05	0.583783	0.416217
98	1413	530	883	73.8965	239.767	791	276	515	622	254	368	0	0	0	0	0.133675	0.267232	0	0.145678	0.27756					0	0	0	0	0	0	0	0	0	0	0	0	0.00683	0.00683	3e-05	0.571429	0.428571	2.1e-05	0.598794	0.401206
99	1105	414	691	42.6901	154.339	593	209	384	512	205	307	0	0	0	0	0.101902	0.221561	0	0.104354	0.2256					0	0	0	0	0	0	0	0	0	0	0	0	0.00679	0.00679	1.6e-05	0.454545	0.545455	1.3e-05	0.594844	0.405156
100	1628	492	1135	302.014	489.561	801	218	583	827	274	553	0	0	0	0	0.65793	0.458199	0	0.578777	0.402226					0	0	0	0	0	0	0	0	0	0	0	0	0.00674	0.00674	6e-06	0.111111	0.888889	5e-06	0.37512	0.62488

## Sheet: Sheet1
291738	55.0591	291683	291683	1949210
302448	54.9707	302393	302393	3433745
357320	78.7693	357241	357241	3154396
441996	110.174	441886	441886	2712678
556083	76.4348	556007	556007	2206720
586019	119.249	585900	585900	3108770
581292	220.254	581072	581072	3141563
736597	245.757	736351	736351	2168966
773283	359.325	772924	772924	2497971
757781	282.63	757498	757498	1982812
770145	289.987	769855	769855	0
681563	293.246	681270	681270	0
591957	221.478	591736	591736	0
567514	222.233	567292	567292	0
544453	210.345	544243	544243	0
632296	230.752	632065	632065	0
589344	245.477	589099	589099	0
528194	209.712	527984	527984	0
488813	211.832	488601	488601	0
475162	233.427	474929	474929	0
420430	217.52	420212	420212	0
430683	234.997	430448	430448	0
413491	240.346	413251	413251	0
438581	279.627	438301	438301	0
504860	352.288	504508	504508	0
569708	445.426	569263	569263	0
609547	449.515	609097	609097	0
675864	614.578	675249	675249	0
610953	627.811	610325	610325	0
645560	724.13	644836	644836	0
559994	703.102	559291	559291
599563	774.473	598789	598789
634520	952.579	633567	633567
629112	1050.27	628062	628062
723063	1209.36	721854	721854
544434	1187.8	543246	543246
337460	819.826	336640	336640
412543	979.297	411564	411564
407777	1185.91	406591	406591
472274	1348.89	470925	470925
511168	1851.48	509317	509317
507648	2063.22	505585	505585
508581	2130.05	506451	506451
508038	2350.61	505687	505687
473671	2740.5	470931	470931
464741	3245.57	461495	461495
427122	3037.91	424084	424084
405469	3275.01	402194	402194
377715	3713.91	374001	374001
324643	3604.52	321038	321038
