# Supplementary material for: Demographic forecast modelling using SSA-XGBoost for smart population management based on multi-sources data
Source: PLoS One. 2025 Jun 25;20(6):e0320298. doi: 10.1371/journal.pone.0320298 (PMC12193076; doi:10.1371/journal.pone.0320298)
Supplement: S1 Data — (ZIP) [file pone.0320298.s001.zip › 分年龄分性别10年人口数据/hbtj20ssss2013.xls]

## Sheet: hbtj20ssss2013
year	xt	xtm	xtf	deathm	deathf	axt	axtm	axtf	cxt	cxtm	cxtf	nt	ntm	ntf	ant	antm	antf	cnt	cntm	cntf	ht	ht1	ht2	ht3	aht	aht1	aht2	aht3	aht4	aht5	cht	cht1	cht2	cht3	cht4	cht5	awt	cwt	imfb	immr	imfr	iofb	iomr	iofr
0	1172304	624125	548179	12402.6	10182.2	574645	306143	268502	597659	317982	279676	0	0	0	0	0.023123	0.021046	0	0.016742	0.016202					0	0	0	0	0	0	0	0	0	0	0	0	0.01223	0.01223	0.002261	0.528338	0.471662	0.002532	0.565115	0.434885
1	1248652	664387	584265	2467.15	1783.53	600446	319298	281148	648206	345089	303117	0	0	0	0	0.005	0.003767	0	0.002523	0.00239					0	0	0	0	0	0	0	0	0	0	0	0	0.01233	0.01233	0.00742	0.541835	0.458165	0.007302	0.568209	0.431791
2	1191547	633712	557835	1499.31	1069.64	567498	300448	267050	624050	333265	290785	0	0	0	0	0.003312	0.00242	0	0.001513	0.001456					0	0	0	0	0	0	0	0	0	0	0	0	0.01055	0.01055	0.007637	0.552997	0.447003	0.007311	0.568269	0.431731
3	1120776	600917	519859	893.545	537.025	573190	306022	267168	547586	294894	252691	0	0	0	0	0.002095	0.001313	0	0.000856	0.000737					0	0	0	0	0	0	0	0	0	0	0	0	0.01048	0.01048	0.007438	0.538381	0.461619	0.007059	0.564906	0.435094
4	1016686	547033	469653	642.922	328.244	518269	277928	240341	498417	269104	229312	0	0	0	0	0.001681	0.000903	0	0.000653	0.000485					0	0	0	0	0	0	0	0	0	0	0	0	0.01185	0.01185	0.007435	0.547779	0.452221	0.006968	0.570778	0.429222
5	1003955	537027	466929	533.832	225.065	505668	269134	236534	498287	267893	230395	0	0	0	0	0.001448	0.000633	0	0.000538	0.000327					0	0	0	0	0	0	0	0	0	0	0	0	0.01295	0.01295	0.007128	0.542894	0.457106	0.006343	0.576729	0.423271
6	977968	521991	455977	437.066	159.365	471416	250184	221232	506552	271807	234745	0	0	0	0	0.001257	0.000471	0	0.000451	0.000235					0	0	0	0	0	0	0	0	0	0	0	0	0.01243	0.01243	0.006917	0.540758	0.459242	0.006128	0.579696	0.420304
7	980564	523960	456604	361.457	120.053	476279	253073	223207	504285	270887	233398	0	0	0	0	0.001044	0.000358	0	0.000359	0.000172					0	0	0	0	0	0	0	0	0	0	0	0	0.01091	0.01091	0.006014	0.543916	0.456084	0.005437	0.585667	0.414333
8	953751	506499	447251	294.341	86.4901	463020	244420	218599	490731	262079	228652	0	0	0	0	0.000889	0.000267	0	0.000294	0.000123					0	0	0	0	0	0	0	0	0	0	0	0	0.0098	0.0098	0.006127	0.540785	0.459215	0.005244	0.584991	0.415009
9	925331	489599	435732	239.383	66.3349	451155	238071	213084	474177	251528	222648	0	0	0	0	0.000753	0.000211	0	0.000239	9.6e-05					0	0	0	0	0	0	0	0	0	0	0	0	0.01035	0.01035	0.006348	0.547606	0.452394	0.00537	0.586078	0.413922
10	758076	405443	352632	197.273	56.8663	382150	203574	178575	375926	201869	174057	0	0	0	0	0.000738	0.00022	0	0.000233	0.000101					0	0	0	0	0	0	0	0	0	0	0	0	0.0069	0.0069	0.006689	0.535228	0.464772	0.005197	0.585103	0.414897
11	798477	423566	374911	167.663	47.9565	386804	205234	181570	411673	218332	193341	0	0	0	0	0.000618	0.00018	0	0.000187	7.9e-05					0	0	0	0	0	0	0	0	0	0	0	0	0.00716	0.00716	0.005826	0.533236	0.466764	0.004574	0.584019	0.415981
12	816315	431921	384395	177.815	56.4508	414297	219107	195190	402018	212814	189204	0	0	0	0	0.000627	0.000201	0	0.00019	9.1e-05					0	0	0	0	0	0	0	0	0	0	0	0	0.00646	0.00646	0.006134	0.531569	0.468431	0.004639	0.582989	0.417011
13	758890	406486	352404	139.072	43.7724	376920	201768	175152	381970	204718	177252	0	0	0	0	0.000532	0.000173	0	0.000155	7.6e-05					0	0	0	0	0	0	0	0	0	0	0	0	0.00686	0.00686	0.005619	0.52971	0.47029	0.004051	0.579242	0.420758
14	657637	350970	306667	136.154	43.8133	322287	172106	150181	335350	178864	156486	0	0	0	0	0.000603	0.000199	0	0.000181	8.9e-05					0	0	0	0	0	0	0	0	0	0	0	0	0.00947	0.00947	0.005777	0.528651	0.471349	0.004021	0.575287	0.424713
15	641071	340140	300930	166.463	55.5077	303249	160517	142732	337822	179624	158198	0	0	0	0	0.000764	0.000257	0	0.000244	0.000119					0	0	0	0	0	0	0	0	0	0	0	0	0.01349	0.01349	0.007216	0.544396	0.455604	0.00525	0.579716	0.420284
16	618231	326363	291868	146.852	51.807	272185	143291	128894	346046	183072	162974	0	0	0	0	0.000731	0.000254	0	0.00023	0.000117					0	0	0	0	0	0	0	0	0	0	0	0	0.0168	0.0168	0.009298	0.532389	0.467611	0.007976	0.565918	0.434082
17	630355	329976	300380	177.89	65.8052	259299	135373	123926	371057	194602	176454	0	0	0	0	0.00089	0.000316	0	0.000295	0.000151					0	0	0	0	0	0	0	0	0	0	0	0	0.0176	0.0176	0.013098	0.536526	0.463474	0.014081	0.546103	0.453897
18	732816	378817	353999	215.774	87.2345	268465	139114	129351	464351	239703	224648	0	0	0	0	0.000979	0.000367	0	0.000332	0.000177					0	0	0	0	0	0	0	0	0	0	0	0	0.01753	0.01753	0.019192	0.532141	0.467859	0.020756	0.535838	0.464162
19	895037	456367	438669	148.093	57.7559	292308	151235	141073	602728	305132	297596	0	0	0	0	0.00061	0.000209	0	0.000183	9.5e-05					0	0	0	0	0	0	0	0	0	0	0	0	0.02005	0.02005	0.028713	0.53734	0.46266	0.028255	0.533838	0.466162
20	1115439	563851	551588	253.955	106.529	358546	184638	173909	756893	379213	377679	0	0	0	0	0.000825	0.000302	0	0.000268	0.000143					0	0	0	0	0	0	0	0	0	0	0	0	0.02104	0.02104	0.043493	0.550783	0.449217	0.041398	0.537215	0.462785
21	1177410	598294	579116	464.556	207.061	386090	197665	188425	791321	400629	390691	0	0	0	0	0.001351	0.000537	0	0.000493	0.000271					0	0	0	0	0	0	0	0	0	0	0	0	0.01941	0.01941	0.038403	0.566246	0.433754	0.040319	0.543641	0.456359
22	1168090	595774	572316	388.852	181.904	405714	207252	198462	762376	388522	373854	0	0	0	0	0.001132	0.000472	0	0.000397	0.000236					0	0	0	0	0	0	0	0	0	0	0	0	0.01888	0.01888	0.030323	0.572733	0.427267	0.037149	0.550556	0.449444
23	1457683	732518	725165	649.142	321.572	520850	262489	258362	936832	470029	466803	0	0	0	0	0.001481	0.000643	0	0.000554	0.000333					0	0	0	0	0	0	0	0	0	0	0	0	0.01745	0.01745	0.028483	0.574906	0.425094	0.039848	0.556768	0.443232
24	1509201	746099	763102	493.015	267.518	553033	271928	281105	956168	474172	481997	0	0	0	0	0.001126	0.000511	0	0.000394	0.000257					0	0	0	0	0	0	0	0	0	0	0	0	0.01538	0.01538	0.024836	0.567276	0.432724	0.03526	0.557485	0.442515
25	1481386	732174	749212	484.161	266.851	589218	287218	302000	892169	444956	447212	0	0	0	0	0.001097	0.000506	0	0.00038	0.000255					0	0	0	0	0	0	0	0	0	0	0	0	0.01279	0.01279	0.022042	0.565726	0.434274	0.031005	0.561975	0.438025
26	1501061	739291	761770	560.244	311.201	642746	312855	329891	858315	426436	431879	0	0	0	0	0.001206	0.000565	0	0.000429	0.000289					0	0	0	0	0	0	0	0	0	0	0	0	0.01009	0.01009	0.021258	0.562372	0.437628	0.030264	0.56315	0.43685
27	1323462	648872	674590	448.651	240.798	605635	294837	310798	717827	354035	363792	0	0	0	0	0.001075	0.000488	0	0.000372	0.000245					0	0	0	0	0	0	0	0	0	0	0	0	0.00888	0.00888	0.021977	0.556657	0.443343	0.029104	0.566336	0.433664
28	1149205	564322	584883	412.635	221.205	549639	269442	280197	599566	294880	304686	0	0	0	0	0.001109	0.00051	0	0.000386	0.000257					0	0	0	0	0	0	0	0	0	0	0	0	0.00976	0.00976	0.025517	0.566945	0.433055	0.032166	0.570391	0.429609
29	1106127	544656	561471	411.472	212.725	536813	265277	271535	569314	279379	289935	0	0	0	0	0.001133	0.000509	0	0.000397	0.000257					0	0	0	0	0	0	0	0	0	0	0	0	0.00727	0.00727	0.022249	0.575561	0.424439	0.027775	0.575686	0.424314
30	1067662	527794	539868	383.299	191.783	494049	245889	248160	573613	281905	291708	0	0	0	0	0.001114	0.000486	0	0.000388	0.000244					0	0	0	0	0	0	0	0	0	0	0	0	0.01007	0.01007	0.022956	0.57702	0.42298	0.026171	0.579144	0.420856
31	1250039	622712	627327	523.33	254.564	566280	285148	281132	683759	337564	346195	0	0	0	0	0.001286	0.000557	0	0.000464	0.000283					0	0	0	0	0	0	0	0	0	0	0	0	0.00961	0.00961	0.02244	0.583389	0.416611	0.026419	0.58496	0.41504
32	1168477	583545	584932	454.467	225.186	512469	257716	254753	656008	325829	330179	0	0	0	0	0.001216	0.000534	0	0.000433	0.00027					0	0	0	0	0	0	0	0	0	0	0	0	0.00947	0.00947	0.021705	0.580195	0.419805	0.024954	0.584136	0.415864
33	1054971	530961	524010	466.603	220.706	455140	230485	224655	599831	300476	299355	0	0	0	0	0.00137	0.000584	0	0.000502	0.000299					0	0	0	0	0	0	0	0	0	0	0	0	0.01029	0.01029	0.019043	0.57976	0.42024	0.022656	0.588146	0.411854
34	973016	488712	484304	461.674	231.241	410513	207241	203273	562502	281471	281031	0	0	0	0	0.001478	0.000662	0	0.000552	0.000344					0	0	0	0	0	0	0	0	0	0	0	0	0.01018	0.01018	0.021787	0.583962	0.416038	0.025503	0.591088	0.408912
35	950967	480130	470836	470.032	237.798	393623	199996	193627	557344	280135	277209	0	0	0	0	0.001542	0.000707	0	0.000577	0.000364					0	0	0	0	0	0	0	0	0	0	0	0	0.01013	0.01013	0.022024	0.58162	0.41838	0.025442	0.590802	0.409198
36	846218	430133	416086	467.23	221.504	350206	179631	170575	496012	250502	245510	0	0	0	0	0.001696	0.000743	0	0.000649	0.000386					0	0	0	0	0	0	0	0	0	0	0	0	0.0104	0.0104	0.022995	0.578651	0.421349	0.02658	0.592665	0.407335
37	872772	445582	427189	514.172	242.971	357405	183376	174029	515367	262207	253160	0	0	0	0	0.001803	0.000791	0	0.0007	0.000416					0	0	0	0	0	0	0	0	0	0	0	0	0.01138	0.01138	0.024068	0.581756	0.418244	0.026167	0.597089	0.402911
38	832314	421986	410328	530.128	255.458	333412	170315	163097	498902	251671	247231	0	0	0	0	0.001963	0.000869	0	0.000778	0.00046					0	0	0	0	0	0	0	0	0	0	0	0	0.01353	0.01353	0.024485	0.585497	0.414503	0.025683	0.595777	0.404223
39	872784	437104	435680	613.249	297.394	337775	169012	168763	535009	268092	266917	0	0	0	0	0.002204	0.000954	0	0.000898	0.000511					0	0	0	0	0	0	0	0	0	0	0	0	0.01546	0.01546	0.023486	0.586935	0.413065	0.024411	0.598314	0.401686
40	1000570	498497	502073	760.804	380.601	375623	186119	189504	624946	312377	312569	0	0	0	0	0.002406	0.00106	0	0.001002	0.000575					0	0	0	0	0	0	0	0	0	0	0	0	0.01473	0.01473	0.025606	0.586549	0.413451	0.025593	0.593301	0.406699
41	1129084	562371	566713	811.818	401.234	424080	209247	214833	705004	353124	351881	0	0	0	0	0.00229	0.000993	0	0.000942	0.000534					0	0	0	0	0	0	0	0	0	0	0	0	0.01585	0.01585	0.021588	0.593391	0.406609	0.022183	0.594571	0.405429
42	1219313	612672	606641	1071.98	532.587	487684	242862	244823	731629	369811	361818	0	0	0	0	0.002675	0.0012	0	0.001142	0.00066					0	0	0	0	0	0	0	0	0	0	0	0	0.01021	0.01021	0.023166	0.587874	0.412126	0.023527	0.593436	0.406564
43	1366892	693251	673641	1364.41	660.446	571159	287409	283749	795733	405841	389892	0	0	0	0	0.002937	0.001319	0	0.001282	0.000734					0	0	0	0	0	0	0	0	0	0	0	0	0.00987	0.00987	0.01748	0.584369	0.415631	0.017489	0.59403	0.40597
44	1224920	616234	608686	1319.93	663.205	556232	278034	278198	668688	338200	330488	0	0	0	0	0.003087	0.00143	0	0.001365	0.000803					0	0	0	0	0	0	0	0	0	0	0	0	0.01068	0.01068	0.018427	0.590944	0.409056	0.018424	0.601275	0.398725
45	1297106	652869	644237	1556.62	780.302	596021	296888	299134	701084	355981	345103	0	0	0	0	0.003399	0.001576	0	0.001538	0.000895					0	0	0	0	0	0	0	0	0	0	0	0	0.00943	0.00943	0.018161	0.587338	0.412662	0.016766	0.606482	0.393518
46	1123547	564569	558978	1427.63	703.561	536251	266647	269604	587296	297922	289374	0	0	0	0	0.003544	0.00162	0	0.00162	0.000922					0	0	0	0	0	0	0	0	0	0	0	0	0.01028	0.01028	0.016548	0.588754	0.411246	0.014922	0.609122	0.390878
47	1202519	603678	598841	1784.4	879.436	570647	284050	286597	631872	319627	312245	0	0	0	0	0.004099	0.001881	0	0.00194	0.00109					0	0	0	0	0	0	0	0	0	0	0	0	0.01178	0.01178	0.017855	0.599242	0.400758	0.015549	0.622398	0.377602
48	1270590	636537	634053	2036.8	1041.14	611361	303129	308232	659230	333408	325821	0	0	0	0	0.004393	0.002085	0	0.002115	0.001223					0	0	0	0	0	0	0	0	0	0	0	0	0.00289	0.00289	0.013002	0.594371	0.405629	0.010783	0.62714	0.37286
49	1250406	621240	629166	1925.55	1010.11	589401	288175	301226	661005	333065	327940	0	0	0	0	0.004301	0.002048	0	0.00206	0.001199					0	0	0	0	0	0	0	0	0	0	0	0	0.00547	0.00547	0.007692	0.576492	0.423508	0.005139	0.623962	0.376038
50	1455523	731666	723857	2996.39	1540.76	739384	368100	371285	716139	363567	352572	0	0	0	0	0.005426	0.002639	0	0.002748	0.001591					0	0	0	0	0	0	0	0	0	0	0	0	0.00698	0.00698	0.009739	0.578216	0.421784	0.005566	0.637346	0.362654
51	1081925	537193	544732	2338.73	1296.74	549314	268136	281178	532612	269058	263554	0	0	0	0	0.005755	0.002934	0	0.002957	0.00179					0	0	0	0	0	0	0	0	0	0	0	0	0.00748	0.00748	0.007676	0.587553	0.412447	0.004588	0.652258	0.347742
52	661333	323029	338304	1449.64	790.704	327890	157313	170577	333442	165716	167726	0	0	0	0	0.005961	0.002898	0	0.003089	0.001767					0	0	0	0	0	0	0	0	0	0	0	0	0.01038	0.01038	0.009288	0.584962	0.415038	0.005862	0.651571	0.348429
53	836010	423016	412994	2260.48	1179.29	404950	203891	201059	431060	219125	211935	0	0	0	0	0.00702	0.003539	0	0.003784	0.002207					0	0	0	0	0	0	0	0	0	0	0	0	0.00892	0.00892	0.008943	0.576978	0.423022	0.00597	0.641012	0.358988
54	829855	421815	408040	2231.16	1136.42	394949	200551	194398	434906	221264	213642	0	0	0	0	0.006979	0.003472	0	0.003758	0.00216					0	0	0	0	0	0	0	0	0	0	0	0	0.00865	0.00865	0.008351	0.572123	0.427877	0.005201	0.623705	0.376295
55	959631	487065	472567	3130.33	1670.63	454446	229802	224643	505186	257262	247923	0	0	0	0	0.008358	0.004361	0	0.004702	0.002787					0	0	0	0	0	0	0	0	0	0	0	0	0.0113	0.0113	0.008532	0.563538	0.436462	0.005083	0.616492	0.383508
56	1038420	527446	510974	3897.39	2036.05	492431	250105	242326	545989	277340	268649	0	0	0	0	0.009483	0.00489	0	0.005501	0.003168					0	0	0	0	0	0	0	0	0	0	0	0	0.011	0.011	0.008435	0.560601	0.439399	0.004915	0.608588	0.391412
57	1020213	513180	507033	3849.16	2071.85	470651	235931	234720	549562	277249	272313	0	0	0	0	0.00968	0.005032	0	0.005646	0.003271					0	0	0	0	0	0	0	0	0	0	0	0	0.01146	0.01146	0.007192	0.548253	0.451747	0.004216	0.59937	0.40063
58	1029070	521122	507949	4361.44	2295.69	480241	243020	237221	548829	278102	270727	0	0	0	0	0.010663	0.005529	0	0.006365	0.003635					0	0	0	0	0	0	0	0	0	0	0	0	0.00946	0.00946	0.006896	0.537477	0.462523	0.003998	0.597916	0.402084
59	1017667	510450	507217	5062.89	2850.59	476737	238650	238087	540930	271800	269130	0	0	0	0	0.012436	0.006798	0	0.007708	0.004578					0	0	0	0	0	0	0	0	0	0	0	0	0.00921	0.00921	0.00592	0.519784	0.480216	0.003138	0.586163	0.413837
60	941200	468608	472592	5543.03	3241.71	455108	227461	227647	486092	241147	244945	0	0	0	0	0.014552	0.008207	0	0.00926	0.005607					0	0	0	0	0	0	0	0	0	0	0	0	0.01149	0.01149	0.006091	0.52618	0.47382	0.002995	0.584676	0.415324
61	919458	456652	462807	5649.86	3254.65	450709	223883	226827	468749	232769	235980	0	0	0	0	0.01513	0.008378	0	0.00972	0.005739					0	0	0	0	0	0	0	0	0	0	0	0	0.00867	0.00867	0.005222	0.541377	0.458623	0.002606	0.586121	0.413879
62	837396	412119	425277	5475.42	3363.01	401690	197149	204542	435706	214970	220735	0	0	0	0	0.016217	0.009399	0	0.010598	0.006526					0	0	0	0	0	0	0	0	0	0	0	0	0.00892	0.00892	0.004366	0.530898	0.469102	0.00206	0.575784	0.424216
63	797175	393821	403354	6293.22	3910.07	395985	194934	201051	401190	198887	202303	0	0	0	0	0.01906	0.011343	0	0.012961	0.008055					0	0	0	0	0	0	0	0	0	0	0	0	0.00906	0.00906	0.004359	0.557896	0.442104	0.001854	0.570825	0.429175
64	747280	372229	375051	6607.65	4103.77	374450	187408	187041	372831	184820	188010	0	0	0	0	0.020911	0.012729	0	0.014548	0.009164					0	0	0	0	0	0	0	0	0	0	0	0	0.00862	0.00862	0.004128	0.582097	0.417903	0.001633	0.568616	0.431384
65	636548	314420	322129	5794.56	3617.95	321652	159884	161768	314896	154536	160360	0	0	0	0	0.0216	0.013035	0	0.015149	0.009412					0	0	0	0	0	0	0	0	0	0	0	0	0.00781	0.00781	0.003759	0.558523	0.441477	0.001417	0.560336	0.439664
66	591280	293656	297624	6066.85	3856.73	298353	148801	149553	292927	144856	148071	0	0	0	0	0.023975	0.014936	0	0.017254	0.010961					0	0	0	0	0	0	0	0	0	0	0	0	0.00794	0.00794	0.003098	0.559412	0.440588	0.001267	0.558216	0.441784
67	564535	278578	285957	6663.9	4458.69	286271	140683	145589	278263	137895	140368	0	0	0	0	0.027395	0.017779	0	0.020377	0.013324					0	0	0	0	0	0	0	0	0	0	0	0	0.00854	0.00854	0.003031	0.548273	0.451727	0.001108	0.545045	0.454955
68	519594	256376	263219	5901.9	3957.5	265897	131050	134847	253698	125326	128371	0	0	0	0	0.026414	0.017159	0	0.019472	0.012804					0	0	0	0	0	0	0	0	0	0	0	0	0.00861	0.00861	0.003038	0.536677	0.463323	0.001046	0.542838	0.457162
69	408061	200892	207168	5411.54	3761.04	204063	100796	103267	203997	100096	103901	0	0	0	0	0.030526	0.020605	0	0.023324	0.015719					0	0	0	0	0	0	0	0	0	0	0	0	0.00762	0.00762	0.002746	0.540835	0.459165	0.000982	0.540683	0.459317
70	370581	183792	186789	6101.82	4494.17	182085	90730	91355	188496	93063	95434	0	0	0	0	0.036918	0.026978	0	0.029574	0.021267					0	0	0	0	0	0	0	0	0	0	0	0	0.00739	0.00739	0.003028	0.542078	0.457922	0.000976	0.54079	0.45921
71	357085	175554	181531	6079.9	4644.26	173441	85770	87670	183644	89784	93860	0	0	0	0	0.038385	0.028633	0	0.031048	0.022736					0	0	0	0	0	0	0	0	0	0	0	0	0.00842	0.00842	0.002423	0.548046	0.451954	0.000734	0.539131	0.460869
72	334248	163992	170256	6542.54	5129.62	161908	79775	82132	172340	84217	88124	0	0	0	0	0.043593	0.033428	0	0.036393	0.027054					0	0	0	0	0	0	0	0	0	0	0	0	0.00775	0.00775	0.002616	0.579592	0.420408	0.000779	0.54727	0.45273
73	324431	160603	163827	6379.36	4818.16	155105	77478	77627	169326	83125	86201	0	0	0	0	0.043451	0.03273	0	0.036245	0.02642					0	0	0	0	0	0	0	0	0	0	0	0	0.00739	0.00739	0.002315	0.597171	0.402829	0.000677	0.560441	0.439559
74	286337	141575	144762	6392.33	5029.65	138273	69303	68970	148064	72272	75792	0	0	0	0	0.04868	0.038294	0	0.041768	0.031514					0	0	0	0	0	0	0	0	0	0	0	0	0.00741	0.00741	0.002118	0.600336	0.399664	0.000605	0.549031	0.450969
75	299024	147686	151338	7574.46	6149.11	147376	73811	73565	151648	73875	77773	0	0	0	0	0.054495	0.044322	0	0.048083	0.037141					0	0	0	0	0	0	0	0	0	0	0	0	0.00795	0.00795	0.001874	0.587923	0.412077	0.000529	0.540708	0.459292
76	283915	139179	144736	7285.43	5903.85	140574	69462	71113	143341	69717	73624	0	0	0	0	0.055505	0.044446	0	0.049198	0.037259					0	0	0	0	0	0	0	0	0	0	0	0	0.0079	0.0079	0.001544	0.604887	0.395113	0.000454	0.542583	0.457417
77	260603	124954	135649	7422.55	6607.98	128633	61869	66764	131970	63085	68885	0	0	0	0	0.062178	0.052558	0	0.05668	0.044988					0	0	0	0	0	0	0	0	0	0	0	0	0.00785	0.00785	0.001368	0.595213	0.404787	0.000422	0.550951	0.449049
78	247927	116119	131808	7728.76	7430.18	125103	58638	66465	122823	57481	65342	0	0	0	0	0.068791	0.060233	0	0.064282	0.052444					0	0	0	0	0	0	0	0	0	0	0	0	0.0078	0.0078	0.001081	0.599078	0.400922	0.000328	0.53057	0.46943
79	212204	98165	114039	6696.09	6669.02	106943	49294	57649	105262	48871	56391	0	0	0	0	0.070327	0.062351	0	0.06608	0.054522					0	0	0	0	0	0	0	0	0	0	0	0	0.00775	0.00775	0.00089	0.5968	0.4032	0.000275	0.539319	0.460681
80	194640	89193	105448	7211.86	7773.31	99645	45090	54556	94995	44103	50892	0	0	0	0	0.08187	0.077508	0	0.079821	0.069653					0	0	0	0	0	0	0	0	0	0	0	0	0.00769	0.00769	0.00098	0.611474	0.388526	0.000283	0.526757	0.473243
81	172137	77679	94458	6215.12	6938.86	90262	40080	50182	81875	37599	44276	0	0	0	0	0.081081	0.077144	0	0.078869	0.069284					0	0	0	0	0	0	0	0	0	0	0	0	0.00764	0.00764	0.000591	0.581928	0.418072	0.000189	0.516043	0.483957
82	142212	63483	78729	5986.82	6942.94	74397	32188	42209	67815	31295	36520	0	0	0	0	0.093947	0.091685	0	0.094675	0.084146					0	0	0	0	0	0	0	0	0	0	0	0	0.00759	0.00759	0.000583	0.625153	0.374847	0.000181	0.509773	0.490227
83	136934	59731	77203	6783.47	8514.95	72639	30847	41793	64294	28884	35410	0	0	0	0	0.110991	0.113288	0	0.116318	0.106758					0	0	0	0	0	0	0	0	0	0	0	0	0.00754	0.00754	0.000479	0.578009	0.421991	0.000152	0.495217	0.504783
84	102366	43938	58428	4821.16	6494.38	54346	22685	31661	48020	21253	26767	0	0	0	0	0.107618	0.11412	0	0.111977	0.107641					0	0	0	0	0	0	0	0	0	0	0	0	0.00749	0.00749	0.000367	0.593023	0.406977	0.000121	0.497823	0.502177
85	88079	37108	50971	4386.99	6258.66	47222	19279	27943	40858	17829	23029	0	0	0	0	0.115083	0.125375	0	0.121617	0.119645					0	0	0	0	0	0	0	0	0	0	0	0	0.00744	0.00744	0.000316	0.554054	0.445946	0.000109	0.473813	0.526187
86	70658	29588	41069	3898.23	5574.05	37767	15382	22385	32890	14207	18684	0	0	0	0	0.126849	0.137886	0	0.137048	0.133134					0	0	0	0	0	0	0	0	0	0	0	0	0.0074	0.0074	0.000268	0.511936	0.488064	8.5e-05	0.46237	0.53763
87	54110	22090	32020	2961.71	4474.04	29130	11537	17593	24980	10553	14428	0	0	0	0	0.128886	0.141716	0	0.139747	0.137291					0	0	0	0	0	0	0	0	0	0	0	0	0.00735	0.00735	0.000178	0.568	0.432	7.1e-05	0.456151	0.543849
88	46825	18585	28240	2760.8	4552.12	25595	9854	15740	21231	8731	12500	0	0	0	0	0.141457	0.162286	0	0.156555	0.159819					0	0	0	0	0	0	0	0	0	0	0	0	0.0073	0.0073	0.000169	0.506329	0.493671	6.5e-05	0.469943	0.530057
89	36038	13908	22130	2240.35	4001.69	19511	7267	12243	16527	6641	9886	0	0	0	0	0.152079	0.181025	0	0.170937	0.180599					0	0	0	0	0	0	0	0	0	0	0	0	0.00725	0.00725	0.000142	0.507538	0.492462	5.1e-05	0.458014	0.541986
90	26753	10184	16569	1539.53	2971.39	14853	5478	9374	11900	4706	7194	0	0	0	0	0.143815	0.179601	0	0.159734	0.179012					0	0	0	0	0	0	0	0	0	0	0	0	0.0072	0.0072	0.000122	0.502924	0.497076	4.5e-05	0.425197	0.574803
91	19847	7525	12322	1398.81	2669.08	10895	3997	6898	8952	3528	5424	0	0	0	0	0.173331	0.214958	0	0.200115	0.218713					0	0	0	0	0	0	0	0	0	0	0	0	0.00716	0.00716	7.2e-05	0.514851	0.485149	3.7e-05	0.494517	0.505483
92	13932	5271	8661	963.023	1921.08	7607	2789	4818	6325	2482	3843	0	0	0	0	0.170585	0.219856	0	0.196318	0.224255					0	0	0	0	0	0	0	0	0	0	0	0	0.00711	0.00711	7.4e-05	0.490385	0.509615	3.5e-05	0.504532	0.495468
93	10286	3731	6555	686.388	1592.56	5788	2059	3730	4498	1672	2826	0	0	0	0	0.172166	0.239847	0	0.198504	0.246968					0	0	0	0	0	0	0	0	0	0	0	0	0.00706	0.00706	4.9e-05	0.478261	0.521739	2.2e-05	0.483632	0.516368
94	6484	2411	4073	466.838	1047.87	3592	1289	2303	2892	1121	1771	0	0	0	0	0.180045	0.25329	0	0.20942	0.262305					0	0	0	0	0	0	0	0	0	0	0	0	0.00702	0.00702	4e-05	0.571429	0.428571	2.5e-05	0.534332	0.465668
95	4445	1634	2811	265.511	728.73	2418	841	1577	2027	793	1235	0	0	0	0	0.153151	0.255078	0	0.172397	0.26435					0	0	0	0	0	0	0	0	0	0	0	0	0.00697	0.00697	2.9e-05	0.414634	0.585366	2.2e-05	0.533089	0.466911
96	3202	1199	2003	199.957	587.404	1745	641	1105	1457	559	899	0	0	0	0	0.157009	0.286873	0	0.177664	0.300789					0	0	0	0	0	0	0	0	0	0	0	0	0.00692	0.00692	1.8e-05	0.56	0.44	1.9e-05	0.518181	0.481819
97	2181	822	1359	144.555	408.221	1176	418	757	1005	403	602	0	0	0	0	0.164559	0.293765	0	0.188014	0.308705					0	0	0	0	0	0	0	0	0	0	0	0	0.00688	0.00688	2.6e-05	0.567568	0.432432	2e-05	0.583783	0.416217
98	1438	573	865	79.2803	233.163	768	292	476	670	281	388	0	0	0	0	0.132457	0.265055	0	0.144494	0.275765					0	0	0	0	0	0	0	0	0	0	0	0	0.00683	0.00683	3e-05	0.571429	0.428571	2.1e-05	0.598794	0.401206
99	1100	454	646	46.4043	143.181	599	232	368	500	222	278	0	0	0	0	0.100974	0.219756	0	0.103506	0.224141					0	0	0	0	0	0	0	0	0	0	0	0	0.00679	0.00679	1.6e-05	0.454545	0.545455	1.3e-05	0.594844	0.405156
100	1744	559	1185	340.685	506.405	853	254	599	891	305	586	0	0	0	0	0.651936	0.454467	0	0.574075	0.399624					0	0	0	0	0	0	0	0	0	0	0	0	0.00674	0.00674	6e-06	0.111111	0.888889	5e-06	0.37512	0.62488
