# Supplementary material for: Demographic forecast modelling using SSA-XGBoost for smart population management based on multi-sources data
Source: PLoS One. 2025 Jun 25;20(6):e0320298. doi: 10.1371/journal.pone.0320298 (PMC12193076; doi:10.1371/journal.pone.0320298)
Supplement: S1 Data — (ZIP) [file pone.0320298.s001.zip › 分年龄分性别10年人口数据/hbtj20ssss2014.xls]

## Sheet: hbtj20ssss2014
year	xt	xtm	xtf	deathm	deathf	axt	axtm	axtf	cxt	cxtm	cxtf	nt	ntm	ntf	ant	antm	antf	cnt	cntm	cntf	ht	ht1	ht2	ht3	aht	aht1	aht2	aht3	aht4	aht5	cht	cht1	cht2	cht3	cht4	cht5	awt	cwt	imfb	immr	imfr	iofb	iomr	iofr
0	1192719	634893	557826	12133	10082.1	520695	277394	243301	672024	357499	314525	0	0	0	0	0.022597	0.020737	0	0.016405	0.016014					0	0	0	0	0	0	0	0	0	0	0	0	0.01223	0.01223	0.002261	0.528338	0.471662	0.002532	0.565115	0.434885
1	1165888	620330	545558	2202.95	1614.99	541554	287953	253602	624334	332378	291956	0	0	0	0	0.004827	0.003672	0	0.002446	0.002342					0	0	0	0	0	0	0	0	0	0	0	0	0.01233	0.01233	0.00742	0.541835	0.458165	0.007302	0.568209	0.431791
2	1242751	660842	581910	1493.22	1079.92	570490	302752	267739	672261	358090	314171	0	0	0	0	0.003197	0.002359	0	0.001467	0.001427					0	0	0	0	0	0	0	0	0	0	0	0	0.01055	0.01055	0.007637	0.552997	0.447003	0.007311	0.568269	0.431731
3	1187463	631120	556344	864.076	543.833	540195	285442	254753	647268	345677	301591	0	0	0	0	0.002022	0.00128	0	0.00083	0.000722					0	0	0	0	0	0	0	0	0	0	0	0	0.01048	0.01048	0.007438	0.538381	0.461619	0.007059	0.564906	0.435094
4	1117960	599026	518934	665.556	349.216	542901	289265	253636	575059	309761	265298	0	0	0	0	0.001623	0.00088	0	0.000633	0.000475					0	0	0	0	0	0	0	0	0	0	0	0	0.01185	0.01185	0.007435	0.547779	0.452221	0.006968	0.570778	0.429222
5	1014887	545622	469265	517.35	217.419	488701	261493	227209	526186	284129	242057	0	0	0	0	0.001408	0.000616	0	0.000525	0.00032					0	0	0	0	0	0	0	0	0	0	0	0	0.01295	0.01295	0.007128	0.542894	0.457106	0.006343	0.576729	0.423271
6	1002436	535727	466708	434.263	158.682	478081	253891	224190	524355	281836	242518	0	0	0	0	0.001222	0.000459	0	0.00044	0.00023					0	0	0	0	0	0	0	0	0	0	0	0	0.01243	0.01243	0.006917	0.540758	0.459242	0.006128	0.579696	0.420304
7	976548	520769	455779	340.356	114.782	448833	237724	211109	527715	283045	244670	0	0	0	0	0.001015	0.000349	0	0.00035	0.000168					0	0	0	0	0	0	0	0	0	0	0	0	0.01091	0.01091	0.006014	0.543916	0.456084	0.005437	0.585667	0.414333
8	979682	523037	456645	289.627	84.768	455869	241794	214076	523813	281244	242569	0	0	0	0	0.000864	0.00026	0	0.000287	0.00012					0	0	0	0	0	0	0	0	0	0	0	0	0.0098	0.0098	0.006127	0.540785	0.459215	0.005244	0.584991	0.415009
9	953047	505722	447325	234.09	65.2672	442156	232979	209177	510891	272743	238148	0	0	0	0	0.000732	0.000205	0	0.000233	9.4e-05					0	0	0	0	0	0	0	0	0	0	0	0	0.01035	0.01035	0.006348	0.547606	0.452394	0.00537	0.586078	0.413922
10	925371	489160	436211	224.042	66.9922	437639	230619	207020	487731	258540	229191	0	0	0	0	0.000717	0.000214	0	0.000227	9.9e-05					0	0	0	0	0	0	0	0	0	0	0	0	0.0069	0.0069	0.006689	0.535228	0.464772	0.005197	0.585103	0.414897
11	758051	405024	353027	156.242	44.1663	370262	196964	173298	387789	208060	179729	0	0	0	0	0.000601	0.000175	0	0.000182	7.7e-05					0	0	0	0	0	0	0	0	0	0	0	0	0.00716	0.00716	0.005826	0.533236	0.466764	0.004574	0.584019	0.415981
12	798766	423313	375454	162.993	52.3286	376007	199248	176759	422759	224064	198695	0	0	0	0	0.00061	0.000196	0	0.000185	8.9e-05					0	0	0	0	0	0	0	0	0	0	0	0	0.00646	0.00646	0.006134	0.531569	0.468431	0.004639	0.582989	0.417011
13	816838	431846	384991	142.932	46.3205	402050	212358	189693	414788	219489	195299	0	0	0	0	0.000517	0.000168	0	0.000151	7.4e-05					0	0	0	0	0	0	0	0	0	0	0	0	0.00686	0.00686	0.005619	0.52971	0.47029	0.004051	0.579242	0.420758
14	759699	406593	353106	151.015	48.7339	361622	193272	168351	398077	213321	184756	0	0	0	0	0.000586	0.000194	0	0.000177	8.7e-05					0	0	0	0	0	0	0	0	0	0	0	0	0.00947	0.00947	0.005777	0.528651	0.471349	0.004021	0.575287	0.424713
15	658359	351050	307309	165.257	54.8208	303644	161797	141847	354714	189252	165462	0	0	0	0	0.000743	0.00025	0	0.000238	0.000117					0	0	0	0	0	0	0	0	0	0	0	0	0.01349	0.01349	0.007216	0.544396	0.455604	0.00525	0.579716	0.420284
16	640213	339239	300974	148.258	52.1365	281156	148395	132761	359058	190844	168213	0	0	0	0	0.000711	0.000247	0	0.000224	0.000115					0	0	0	0	0	0	0	0	0	0	0	0	0.0168	0.0168	0.009298	0.532389	0.467611	0.007976	0.565918	0.434082
17	612914	323270	289644	169.049	61.9271	250748	131625	119123	362166	191645	170522	0	0	0	0	0.000865	0.000308	0	0.000288	0.000148					0	0	0	0	0	0	0	0	0	0	0	0	0.0176	0.0176	0.013098	0.536526	0.463474	0.014081	0.546103	0.453897
18	622428	325595	296834	183.466	72.3927	238512	124161	114351	383916	201434	182482	0	0	0	0	0.000952	0.000357	0	0.000324	0.000173					0	0	0	0	0	0	0	0	0	0	0	0	0.01753	0.01753	0.019192	0.532141	0.467859	0.020756	0.535838	0.464162
19	725171	374803	350368	119.301	45.6836	244126	126114	118012	481045	248689	232356	0	0	0	0	0.000593	0.000204	0	0.000179	9.3e-05					0	0	0	0	0	0	0	0	0	0	0	0	0.02005	0.02005	0.028713	0.53734	0.46266	0.028255	0.533838	0.466162
20	885788	452072	433716	191.832	80.4312	264483	136490	127993	621305	315582	305723	0	0	0	0	0.000802	0.000294	0	0.000261	0.00014					0	0	0	0	0	0	0	0	0	0	0	0	0.02104	0.02104	0.043493	0.550783	0.449217	0.041398	0.537215	0.462785
21	1101506	557264	544242	407.602	185.185	326501	167737	158765	775005	389528	385477	0	0	0	0	0.001313	0.000523	0	0.000481	0.000265					0	0	0	0	0	0	0	0	0	0	0	0	0.01941	0.01941	0.038403	0.566246	0.433754	0.040319	0.543641	0.456359
22	1158137	588398	569738	355.722	171.041	351731	179540	172191	806405	408858	397547	0	0	0	0	0.0011	0.00046	0	0.000387	0.000231					0	0	0	0	0	0	0	0	0	0	0	0	0.01888	0.01888	0.030323	0.572733	0.427267	0.037149	0.550556	0.449444
23	1142695	582186	560509	484.57	237.403	371357	189099	182258	771338	393087	378251	0	0	0	0	0.00144	0.000626	0	0.00054	0.000326					0	0	0	0	0	0	0	0	0	0	0	0	0.01745	0.01745	0.028483	0.574906	0.425094	0.039848	0.556768	0.443232
24	1434304	719669	714634	448.76	239.173	482668	242485	240183	951636	477185	474451	0	0	0	0	0.001095	0.000498	0	0.000384	0.000252					0	0	0	0	0	0	0	0	0	0	0	0	0.01538	0.01538	0.024836	0.567276	0.432724	0.03526	0.557485	0.442515
25	1488982	734771	754211	449.595	252.888	519422	254669	264753	969560	480102	489458	0	0	0	0	0.001066	0.000493	0	0.000371	0.00025					0	0	0	0	0	0	0	0	0	0	0	0	0.01279	0.01279	0.022042	0.565726	0.434274	0.031005	0.561975	0.438025
26	1461331	720799	740532	507.205	286.452	560441	272497	287945	900889	448302	452587	0	0	0	0	0.001172	0.00055	0	0.000419	0.000283					0	0	0	0	0	0	0	0	0	0	0	0	0.01009	0.01009	0.021258	0.562372	0.437628	0.030264	0.56315	0.43685
27	1483473	729007	754466	468.395	255.45	615281	298776	316504	868192	430231	437961	0	0	0	0	0.001045	0.000475	0	0.000363	0.00024					0	0	0	0	0	0	0	0	0	0	0	0	0.00888	0.00888	0.021977	0.556657	0.443343	0.029104	0.566336	0.433664
28	1305776	638623	667153	437.298	240.883	577351	280367	296983	728425	358256	370170	0	0	0	0	0.001078	0.000497	0	0.000377	0.000252					0	0	0	0	0	0	0	0	0	0	0	0	0.00976	0.00976	0.025517	0.566945	0.433055	0.032166	0.570391	0.429609
29	1134154	555606	578548	400.135	211.842	529952	259265	270687	604203	296342	307861	0	0	0	0	0.001101	0.000496	0	0.000387	0.000252					0	0	0	0	0	0	0	0	0	0	0	0	0.00727	0.00727	0.022249	0.575561	0.424439	0.027775	0.575686	0.424314
30	1094317	537708	556609	381.356	193.719	511580	252223	259357	582737	285485	297252	0	0	0	0	0.001083	0.000473	0	0.000379	0.000239					0	0	0	0	0	0	0	0	0	0	0	0	0.01007	0.01007	0.022956	0.57702	0.42298	0.026171	0.579144	0.420856
31	1054913	520247	534666	422.27	211.012	471521	234126	237395	583392	286120	297271	0	0	0	0	0.00125	0.000542	0	0.000453	0.000277					0	0	0	0	0	0	0	0	0	0	0	0	0.00961	0.00961	0.02244	0.583389	0.416611	0.026419	0.58496	0.41504
32	1238375	615727	622649	466.491	233.312	541181	271913	269268	697194	343814	353380	0	0	0	0	0.001182	0.00052	0	0.000422	0.000264					0	0	0	0	0	0	0	0	0	0	0	0	0.00947	0.00947	0.021705	0.580195	0.419805	0.024954	0.584136	0.415864
33	1157115	576615	580500	488.617	237.185	487857	244745	243112	669258	331870	337388	0	0	0	0	0.001332	0.000569	0	0.00049	0.000293					0	0	0	0	0	0	0	0	0	0	0	0	0.01029	0.01029	0.019043	0.57976	0.42024	0.022656	0.588146	0.411854
34	1042682	523450	519232	478.598	241.002	433128	218774	214354	609554	304675	304878	0	0	0	0	0.001437	0.000645	0	0.000539	0.000337					0	0	0	0	0	0	0	0	0	0	0	0	0.01018	0.01018	0.021787	0.583962	0.416038	0.025503	0.591088	0.408912
35	961098	481375	479723	458.58	237.58	390600	196654	193945	570498	284720	285778	0	0	0	0	0.001511	0.000696	0	0.000567	0.000359					0	0	0	0	0	0	0	0	0	0	0	0	0.01013	0.01013	0.022024	0.58162	0.41838	0.025442	0.590802	0.409198
36	938514	472312	466202	495.02	242.191	373901	189422	184479	564613	282890	281723	0	0	0	0	0.001662	0.000731	0	0.000637	0.000381					0	0	0	0	0	0	0	0	0	0	0	0	0.0104	0.0104	0.022995	0.578651	0.421349	0.02658	0.592665	0.407335
37	835690	423346	412344	473.593	229.042	331244	169374	161870	504446	253972	250474	0	0	0	0	0.001766	0.000779	0	0.000687	0.000411					0	0	0	0	0	0	0	0	0	0	0	0	0.01138	0.01138	0.024068	0.581756	0.418244	0.026167	0.597089	0.402911
38	863396	439631	423765	534.418	258.013	334952	171303	163649	528444	268328	260116	0	0	0	0	0.001923	0.000855	0	0.000764	0.000454					0	0	0	0	0	0	0	0	0	0	0	0	0.01353	0.01353	0.024485	0.585497	0.414503	0.025683	0.595777	0.404223
39	823594	416387	407207	568.542	271.637	309695	157626	152069	513899	258761	255138	0	0	0	0	0.002159	0.000939	0	0.000882	0.000505					0	0	0	0	0	0	0	0	0	0	0	0	0.01546	0.01546	0.023486	0.586935	0.413065	0.024411	0.598314	0.401686
40	864739	432050	432689	640.715	320.765	314904	157013	157890	549835	275036	274799	0	0	0	0	0.002357	0.001043	0	0.000984	0.000568					0	0	0	0	0	0	0	0	0	0	0	0	0.01473	0.01473	0.025606	0.586549	0.413451	0.025593	0.593301	0.406699
41	992513	493593	498920	683.357	342.326	348500	172066	176434	644014	321528	322486	0	0	0	0	0.002243	0.000977	0	0.000925	0.000527					0	0	0	0	0	0	0	0	0	0	0	0	0.01585	0.01585	0.021588	0.593391	0.406609	0.022183	0.594571	0.405429
42	1120864	557245	563619	923.104	475.989	403837	198716	205121	717027	358529	358498	0	0	0	0	0.002621	0.001181	0	0.001122	0.000652					0	0	0	0	0	0	0	0	0	0	0	0	0.01021	0.01021	0.023166	0.587874	0.412126	0.023527	0.593436	0.406564
43	1212812	608489	604324	1140.17	572.357	465442	231198	234245	747370	377291	370079	0	0	0	0	0.002877	0.001298	0	0.001259	0.000725					0	0	0	0	0	0	0	0	0	0	0	0	0.00987	0.00987	0.01748	0.584369	0.415631	0.017489	0.59403	0.40597
44	1359722	688563	671159	1382.09	698.612	543104	272563	270541	816619	416000	400618	0	0	0	0	0.003024	0.001408	0	0.001341	0.000793					0	0	0	0	0	0	0	0	0	0	0	0	0.01068	0.01068	0.018427	0.590944	0.409056	0.018424	0.601275	0.398725
45	1219933	612674	607260	1407.99	714.782	532121	265307	266813	687813	347366	340447	0	0	0	0	0.00333	0.001551	0	0.00151	0.000884					0	0	0	0	0	0	0	0	0	0	0	0	0.00943	0.00943	0.018161	0.587338	0.412662	0.016766	0.606482	0.393518
46	1292559	649560	642999	1564.26	781.294	568047	282196	285851	724512	367364	357148	0	0	0	0	0.003472	0.001595	0	0.001591	0.000911					0	0	0	0	0	0	0	0	0	0	0	0	0.01028	0.01028	0.016548	0.588754	0.411246	0.014922	0.609122	0.390878
47	1119850	561669	558181	1601.26	799.556	507665	251671	255993	612185	309997	302188	0	0	0	0	0.004016	0.001852	0	0.001905	0.001077					0	0	0	0	0	0	0	0	0	0	0	0	0.01178	0.01178	0.017855	0.599242	0.400758	0.015549	0.622398	0.377602
48	1199516	601166	598349	1870.34	961.393	561854	279170	282685	637661	321997	315665	0	0	0	0	0.004304	0.002052	0	0.002077	0.001208					0	0	0	0	0	0	0	0	0	0	0	0	0.00289	0.00289	0.013002	0.594371	0.405629	0.010783	0.62714	0.37286
49	1269152	635083	634068	1930.24	1000.97	595366	294601	300765	673786	340482	333304	0	0	0	0	0.004214	0.002016	0	0.002023	0.001184					0	0	0	0	0	0	0	0	0	0	0	0	0.00547	0.00547	0.007692	0.576492	0.423508	0.005139	0.623962	0.376038
50	1250942	620834	630109	2404.01	1289.98	570520	278327	292193	680422	342507	337915	0	0	0	0	0.005316	0.002598	0	0.002699	0.001571					0	0	0	0	0	0	0	0	0	0	0	0	0.00698	0.00698	0.009739	0.578216	0.421784	0.005566	0.637346	0.362654
51	1453425	729663	723762	3087.24	1681.72	713195	354169	359026	740230	375493	364736	0	0	0	0	0.005638	0.002888	0	0.002904	0.001768					0	0	0	0	0	0	0	0	0	0	0	0	0.00748	0.00748	0.007676	0.587553	0.412447	0.004588	0.652258	0.347742
52	1080780	535732	545048	2339.58	1248.63	523032	254515	268517	557748	281217	276531	0	0	0	0	0.00584	0.002853	0	0.003034	0.001745					0	0	0	0	0	0	0	0	0	0	0	0	0.01038	0.01038	0.009288	0.584962	0.415038	0.005862	0.651571	0.348429
53	661005	322116	338889	1672.08	952.624	314294	150301	163992	346711	171815	174897	0	0	0	0	0.006877	0.003484	0	0.003716	0.00218					0	0	0	0	0	0	0	0	0	0	0	0	0.00892	0.00892	0.008943	0.576978	0.423022	0.00597	0.641012	0.358988
54	834912	421697	413215	2169.56	1129.86	388239	194874	193365	446673	226823	219850	0	0	0	0	0.006837	0.003418	0	0.003691	0.002133					0	0	0	0	0	0	0	0	0	0	0	0	0.00865	0.00865	0.008351	0.572123	0.427877	0.005201	0.623705	0.376295
55	829222	420726	408497	2619.05	1409.3	374270	189394	184877	454952	231332	223620	0	0	0	0	0.008188	0.004293	0	0.004618	0.002753					0	0	0	0	0	0	0	0	0	0	0	0	0.0113	0.0113	0.008532	0.563538	0.436462	0.005083	0.616492	0.383508
56	957696	485191	472505	3465	1838.33	430704	217010	213694	526993	268181	258812	0	0	0	0	0.00929	0.004813	0	0.005403	0.003129					0	0	0	0	0	0	0	0	0	0	0	0	0.011	0.011	0.008435	0.560601	0.439399	0.004915	0.608588	0.391412
57	1034894	524548	510346	3835.45	2044.79	465240	235357	229883	569654	289190	280464	0	0	0	0	0.009483	0.004953	0	0.005545	0.003231					0	0	0	0	0	0	0	0	0	0	0	0	0.01146	0.01146	0.007192	0.548253	0.451747	0.004216	0.59937	0.40063
58	1016666	510248	506418	4129.38	2233.98	448621	224033	224588	568045	286216	281830	0	0	0	0	0.010446	0.005442	0	0.006251	0.00359					0	0	0	0	0	0	0	0	0	0	0	0	0.00946	0.00946	0.006896	0.537477	0.462523	0.003998	0.597916	0.402084
59	1024888	517738	507150	4983.97	2785.66	457922	230805	227116	566966	286932	280033	0	0	0	0	0.012183	0.006691	0	0.00757	0.004521					0	0	0	0	0	0	0	0	0	0	0	0	0.00921	0.00921	0.00592	0.519784	0.480216	0.003138	0.586163	0.413837
60	1012646	506649	505997	5825.32	3398.05	449360	223924	225436	563287	282726	280561	0	0	0	0	0.014419	0.00814	0	0.009184	0.005571					0	0	0	0	0	0	0	0	0	0	0	0	0.01149	0.01149	0.006091	0.52618	0.47382	0.002995	0.584676	0.415324
61	934839	464204	470635	5629.63	3251.49	433594	215747	217847	501244	248456	252788	0	0	0	0	0.014991	0.008309	0	0.009641	0.005702					0	0	0	0	0	0	0	0	0	0	0	0	0.00867	0.00867	0.005222	0.541377	0.458623	0.002606	0.586121	0.413879
62	912757	452034	460723	5929.51	3602.54	428748	211973	216775	484009	240062	243948	0	0	0	0	0.016068	0.009322	0	0.010512	0.006484					0	0	0	0	0	0	0	0	0	0	0	0	0.00892	0.00892	0.004366	0.530898	0.469102	0.00206	0.575784	0.424216
63	831057	408003	423055	6368.89	4019.43	381574	186403	195172	449483	221600	227883	0	0	0	0	0.018885	0.01125	0	0.012855	0.008003					0	0	0	0	0	0	0	0	0	0	0	0	0.00906	0.00906	0.004359	0.557896	0.442104	0.001854	0.570825	0.429175
64	789521	389044	400477	6771.98	4321.53	375988	184174	191814	413533	204871	208663	0	0	0	0	0.020719	0.012625	0	0.014429	0.009105					0	0	0	0	0	0	0	0	0	0	0	0	0.00862	0.00862	0.004128	0.582097	0.417903	0.001633	0.568616	0.431384
65	738993	366971	372022	6644.82	4118.47	356205	177369	178836	382788	189602	193186	0	0	0	0	0.021402	0.012928	0	0.015025	0.009351					0	0	0	0	0	0	0	0	0	0	0	0	0.00781	0.00781	0.003759	0.558523	0.441477	0.001417	0.560336	0.439664
66	628987	309664	319324	6302.91	4083.77	305626	151106	154520	323361	158557	164804	0	0	0	0	0.023755	0.014814	0	0.017113	0.01089					0	0	0	0	0	0	0	0	0	0	0	0	0.00794	0.00794	0.003098	0.559412	0.440588	0.001267	0.558216	0.441784
67	583364	288696	294669	6804.95	4526.08	282160	139927	142233	301205	148769	152436	0	0	0	0	0.027144	0.017634	0	0.020211	0.013238					0	0	0	0	0	0	0	0	0	0	0	0	0.00854	0.00854	0.003031	0.548273	0.451727	0.001108	0.545045	0.454955
68	555520	273036	282484	6177.13	4186.77	269838	131799	138038	285682	141236	144446	0	0	0	0	0.026172	0.017019	0	0.019313	0.012721					0	0	0	0	0	0	0	0	0	0	0	0	0.00861	0.00861	0.003038	0.536677	0.463323	0.001046	0.542838	0.457162
69	511585	251475	260110	6695.59	4681.23	251918	123449	128469	259667	128026	131641	0	0	0	0	0.030246	0.020436	0	0.023134	0.015617					0	0	0	0	0	0	0	0	0	0	0	0	0.00762	0.00762	0.002746	0.540835	0.459165	0.000982	0.540683	0.459317
70	401087	196675	204412	6455.42	4871.62	192900	94712	98188	208187	101962	106224	0	0	0	0	0.03658	0.026757	0	0.029333	0.021129					0	0	0	0	0	0	0	0	0	0	0	0	0.00739	0.00739	0.003028	0.542078	0.457922	0.000976	0.54079	0.45921
71	361816	178704	183112	6113.25	4635.44	170193	84286	85907	191623	94418	97205	0	0	0	0	0.038033	0.028399	0	0.030795	0.022589					0	0	0	0	0	0	0	0	0	0	0	0	0.00842	0.00842	0.002423	0.548046	0.451954	0.000734	0.539131	0.460869
72	348355	170668	177687	6727.04	5293.98	162377	79837	82541	185978	90831	95146	0	0	0	0	0.043193	0.033155	0	0.036096	0.026878					0	0	0	0	0	0	0	0	0	0	0	0	0.00775	0.00775	0.002616	0.579592	0.420408	0.000779	0.54727	0.45273
73	324360	158552	165808	6225.3	4831.03	151029	73975	77054	173331	84577	88754	0	0	0	0	0.043053	0.032462	0	0.035949	0.026249					0	0	0	0	0	0	0	0	0	0	0	0	0.00739	0.00739	0.002315	0.597171	0.402829	0.000677	0.560441	0.439559
74	314887	155262	159625	6921.08	5483.94	144714	71844	72869	170174	83418	86755	0	0	0	0	0.048234	0.037981	0	0.041427	0.03131					0	0	0	0	0	0	0	0	0	0	0	0	0.00741	0.00741	0.002118	0.600336	0.399664	0.000605	0.549031	0.450969
75	276388	136085	140302	6891.99	5630.52	127978	63752	64226	148410	72333	76076	0	0	0	0	0.053996	0.043959	0	0.047691	0.0369					0	0	0	0	0	0	0	0	0	0	0	0	0.00795	0.00795	0.001874	0.587923	0.412077	0.000529	0.540708	0.459292
76	286487	140871	145616	7292.33	5871.1	135533	67470	68063	150953	73401	77552	0	0	0	0	0.054996	0.044082	0	0.048797	0.037017					0	0	0	0	0	0	0	0	0	0	0	0	0.0079	0.0079	0.001544	0.604887	0.395113	0.000454	0.542583	0.457417
77	271748	132529	139219	7792.46	6711.53	129226	63430	65796	142523	69100	73423	0	0	0	0	0.061608	0.052128	0	0.056218	0.044696					0	0	0	0	0	0	0	0	0	0	0	0	0.00785	0.00785	0.001368	0.595213	0.404787	0.000422	0.550951	0.449049
78	247388	118053	129335	7773.91	7206.53	117355	56104	61251	130033	61950	68083	0	0	0	0	0.068161	0.05974	0	0.063758	0.052104					0	0	0	0	0	0	0	0	0	0	0	0	0.0078	0.0078	0.001081	0.599078	0.400922	0.000328	0.53057	0.46943
79	233431	108810	124621	7350.16	7214.6	113289	52800	60489	120142	56010	64132	0	0	0	0	0.069682	0.061841	0	0.065541	0.054168					0	0	0	0	0	0	0	0	0	0	0	0	0.00775	0.00775	0.00089	0.5968	0.4032	0.000275	0.539319	0.460681
80	199600	91970	107631	7367.74	7849.99	96716	44348	52368	102885	47622	55263	0	0	0	0	0.08112	0.076874	0	0.07917	0.069201					0	0	0	0	0	0	0	0	0	0	0	0	0.00769	0.00769	0.00098	0.611474	0.388526	0.000283	0.526757	0.473243
81	180087	82251	97837	6518.66	7108.96	88799	40043	48756	91288	42207	49081	0	0	0	0	0.080338	0.076513	0	0.078226	0.068835					0	0	0	0	0	0	0	0	0	0	0	0	0.00764	0.00764	0.000591	0.581928	0.418072	0.000189	0.516043	0.483957
82	159417	71766	87651	6709.92	7656.76	80514	35642	44872	78903	36124	42779	0	0	0	0	0.093086	0.090935	0	0.093903	0.0836					0	0	0	0	0	0	0	0	0	0	0	0	0.00759	0.00759	0.000583	0.625153	0.374847	0.000181	0.509773	0.490227
83	129634	57718	71916	6506.58	7861.72	65386	28227	37159	64248	29491	34757	0	0	0	0	0.109974	0.112361	0	0.115369	0.106065					0	0	0	0	0	0	0	0	0	0	0	0	0.00754	0.00754	0.000479	0.578009	0.421991	0.000152	0.495217	0.504783
84	121898	53120	68778	5782.05	7579.61	62463	26543	35920	59435	26577	32858	0	0	0	0	0.106632	0.113187	0	0.111063	0.106943					0	0	0	0	0	0	0	0	0	0	0	0	0.00749	0.00749	0.000367	0.593023	0.406977	0.000121	0.497823	0.502177
85	91269	39251	52018	4605.36	6332.38	46794	19599	27194	44476	19652	24824	0	0	0	0	0.114028	0.12435	0	0.120625	0.118869					0	0	0	0	0	0	0	0	0	0	0	0	0.00744	0.00744	0.000316	0.554054	0.445946	0.000109	0.473813	0.526187
86	77631	32828	44803	4293.09	6032.47	40222	16519	23702	37409	16309	21101	0	0	0	0	0.125686	0.136758	0	0.13593	0.13227					0	0	0	0	0	0	0	0	0	0	0	0	0.0074	0.0074	0.000268	0.511936	0.488064	8.5e-05	0.46237	0.53763
87	61295	25765	35530	3429.28	4924.09	31721	13006	18715	29573	12758	16815	0	0	0	0	0.127705	0.140557	0	0.138607	0.1364					0	0	0	0	0	0	0	0	0	0	0	0	0.00735	0.00735	0.000178	0.568	0.432	7.1e-05	0.456151	0.543849
88	46782	19186	27596	2832	4413.8	24385	9735	14650	22398	9451	12947	0	0	0	0	0.140161	0.160959	0	0.155278	0.158782					0	0	0	0	0	0	0	0	0	0	0	0	0.0073	0.0073	0.000169	0.506329	0.493671	6.5e-05	0.469943	0.530057
89	39607	15876	23731	2537.08	4259.48	20993	8197	12795	18615	7679	10936	0	0	0	0	0.150685	0.179544	0	0.169542	0.179427					0	0	0	0	0	0	0	0	0	0	0	0	0.00725	0.00725	0.000142	0.507538	0.492462	5.1e-05	0.458014	0.541986
90	29875	11713	18162	1760.53	3232.86	15705	5973	9732	14170	5740	8430	0	0	0	0	0.142497	0.178132	0	0.158431	0.177851					0	0	0	0	0	0	0	0	0	0	0	0	0.0072	0.0072	0.000122	0.502924	0.497076	4.5e-05	0.425197	0.574803
91	22273	8662	13611	1597.72	2927.03	12009	4545	7464	10264	4117	6147	0	0	0	0	0.171742	0.2132	0	0.198482	0.217294					0	0	0	0	0	0	0	0	0	0	0	0	0.00716	0.00716	7.2e-05	0.514851	0.485149	3.7e-05	0.494517	0.505483
92	15816	6144	9673	1114.04	2129.99	8462	3203	5258	7355	2941	4414	0	0	0	0	0.169022	0.218058	0	0.194716	0.2228					0	0	0	0	0	0	0	0	0	0	0	0	0.00711	0.00711	7.4e-05	0.490385	0.509615	3.5e-05	0.504532	0.495468
93	11074	4320	6754	791.557	1629.89	5894	2243	3651	5181	2077	3103	0	0	0	0	0.170588	0.237885	0	0.196884	0.245366					0	0	0	0	0	0	0	0	0	0	0	0	0.00706	0.00706	4.9e-05	0.478261	0.521739	2.2e-05	0.483632	0.516368
94	8019	3052	4967	585.475	1268.58	4406	1653	2753	3613	1399	2214	0	0	0	0	0.178395	0.251218	0	0.207711	0.260603					0	0	0	0	0	0	0	0	0	0	0	0	0.00702	0.00702	4e-05	0.571429	0.428571	2.5e-05	0.534332	0.465668
95	4972	1940	3031	312.016	780.196	2695	1024	1671	2277	916	1361	0	0	0	0	0.151747	0.252992	0	0.17099	0.262635					0	0	0	0	0	0	0	0	0	0	0	0	0.00697	0.00697	2.9e-05	0.414634	0.585366	2.2e-05	0.533089	0.466911
96	3445	1366	2079	226.464	604.97	1830	690	1140	1615	676	939	0	0	0	0	0.15557	0.284527	0	0.176214	0.298838					0	0	0	0	0	0	0	0	0	0	0	0	0.00692	0.00692	1.8e-05	0.56	0.44	1.9e-05	0.518181	0.481819
97	2418	1000	1418	174.203	423.153	1290	524	766	1129	476	652	0	0	0	0	0.163051	0.291362	0	0.18648	0.306702					0	0	0	0	0	0	0	0	0	0	0	0	0.00688	0.00688	2.6e-05	0.567568	0.432432	2e-05	0.583783	0.416217
98	1632	678	954	93.0752	255.607	859	339	520	773	339	434	0	0	0	0	0.131243	0.262887	0	0.143315	0.273976					0	0	0	0	0	0	0	0	0	0	0	0	0.00683	0.00683	3e-05	0.571429	0.428571	2.1e-05	0.598794	0.401206
99	1125	491	634	49.7669	139.353	586	245	340	539	246	293	0	0	0	0	0.100049	0.217959	0	0.102662	0.222687					0	0	0	0	0	0	0	0	0	0	0	0	0.00679	0.00679	1.6e-05	0.454545	0.545455	1.3e-05	0.594844	0.405156
100	1807	624	1183	377.352	501.759	885	288	597	922	336	586	0	0	0	0	0.645961	0.45075	0	0.569391	0.397032					0	0	0	0	0	0	0	0	0	0	0	0	0.00674	0.00674	6e-06	0.111111	0.888889	5e-06	0.37512	0.62488
