# Supplementary material for: Demographic forecast modelling using SSA-XGBoost for smart population management based on multi-sources data
Source: PLoS One. 2025 Jun 25;20(6):e0320298. doi: 10.1371/journal.pone.0320298 (PMC12193076; doi:10.1371/journal.pone.0320298)
Supplement: S1 Data — (ZIP) [file pone.0320298.s001.zip › 分年龄分性别10年人口数据/hbtj20ssss2015.xls]

## Sheet: hbtj20ssss2015
year	xt	xtm	xtf	deathm	deathf	axt	axtm	axtf	cxt	cxtm	cxtf	nt	ntm	ntf	ant	antm	antf	cnt	cntm	cntf	ht	ht1	ht2	ht3	aht	aht1	aht2	aht3	aht4	aht5	cht	cht1	cht2	cht3	cht4	cht5	awt	cwt	imfb	immr	imfr	iofb	iomr	iofr
0	905320	481812	423508	8878	7465.22	354235	188704	165531	551085	293108	257977	0	0	0	0	0.02208	0.020431	0	0.016074	0.015828					0	0	0	0	0	0	0	0	0	0	0	0	0.01223	0.01223	0.002261	0.528338	0.471662	0.002532	0.565115	0.434885
1	1186197	631049	555147	2091.98	1568.6	489775	260386	229389	696422	370663	325759	0	0	0	0	0.004659	0.003579	0	0.002371	0.002295					0	0	0	0	0	0	0	0	0	0	0	0	0.01233	0.01233	0.00742	0.541835	0.458165	0.007302	0.568209	0.431791
2	1160240	616947	543293	1330.88	977.099	513735	272586	241148	646505	344361	302144	0	0	0	0	0.003086	0.002299	0	0.001422	0.001399					0	0	0	0	0	0	0	0	0	0	0	0	0.01055	0.01055	0.007637	0.552997	0.447003	0.007311	0.568269	0.431731
3	1238488	658156	580332	859.198	548.594	542204	287169	255035	696284	370987	325297	0	0	0	0	0.001952	0.001248	0	0.000805	0.000708					0	0	0	0	0	0	0	0	0	0	0	0	0.01048	0.01048	0.007438	0.538381	0.461619	0.007059	0.564906	0.435094
4	1184498	629160	555338	642.67	353.43	510728	269292	241436	673770	359868	313902	0	0	0	0	0.001566	0.000858	0	0.000614	0.000466					0	0	0	0	0	0	0	0	0	0	0	0	0.01185	0.01185	0.007435	0.547779	0.452221	0.006968	0.570778	0.429222
5	1115961	597502	518459	538.679	230.965	510925	271596	239329	605036	325907	279130	0	0	0	0	0.001369	0.0006	0	0.000512	0.000313					0	0	0	0	0	0	0	0	0	0	0	0	0.01295	0.01295	0.007128	0.542894	0.457106	0.006343	0.576729	0.423271
6	1013239	544250	468989	420.335	153.244	461144	246181	214963	552095	298069	254026	0	0	0	0	0.001188	0.000447	0	0.000429	0.000225					0	0	0	0	0	0	0	0	0	0	0	0	0.01243	0.01243	0.006917	0.540758	0.459242	0.006128	0.579696	0.420304
7	1000883	534429	466454	337.812	114.344	454418	240823	213595	546465	293606	252860	0	0	0	0	0.000987	0.00034	0	0.000341	0.000165					0	0	0	0	0	0	0	0	0	0	0	0	0.01091	0.01091	0.006014	0.543916	0.456084	0.005437	0.585667	0.414333
8	975561	519791	455770	272.529	81.0761	428951	226764	202187	546610	293027	253583	0	0	0	0	0.00084	0.000253	0	0.00028	0.000118					0	0	0	0	0	0	0	0	0	0	0	0	0.0098	0.0098	0.006127	0.540785	0.459215	0.005244	0.584991	0.415009
9	978853	522187	456666	230.129	64.1037	434630	230088	204542	544223	292099	252123	0	0	0	0	0.000712	0.0002	0	0.000227	9.2e-05					0	0	0	0	0	0	0	0	0	0	0	0	0.01035	0.01035	0.006348	0.547606	0.452394	0.00537	0.586078	0.413922
10	952964	505213	447751	218.959	65.9674	428458	225435	203023	524506	279778	244728	0	0	0	0	0.000697	0.000208	0	0.000221	9.7e-05					0	0	0	0	0	0	0	0	0	0	0	0	0.0069	0.0069	0.006689	0.535228	0.464772	0.005197	0.585103	0.414897
11	925196	488647	436549	177.468	51.8062	423564	222879	200685	501632	265768	235864	0	0	0	0	0.000584	0.00017	0	0.000178	7.5e-05					0	0	0	0	0	0	0	0	0	0	0	0	0.00716	0.00716	0.005826	0.533236	0.466764	0.004574	0.584019	0.415981
12	758240	404715	353525	151.739	48.2861	359570	191018	168552	398670	213697	184973	0	0	0	0	0.000593	0.000191	0	0.00018	8.7e-05					0	0	0	0	0	0	0	0	0	0	0	0	0.00646	0.00646	0.006134	0.531569	0.468431	0.004639	0.582989	0.417011
13	799207	423194	376013	130.881	42.862	364518	192898	171620	434689	230296	204393	0	0	0	0	0.000503	0.000164	0	0.000147	7.2e-05					0	0	0	0	0	0	0	0	0	0	0	0	0.00686	0.00686	0.005619	0.52971	0.47029	0.004051	0.579242	0.420758
14	817542	431893	385649	155.349	51.7153	385171	203102	182069	432371	228791	203580	0	0	0	0	0.00057	0.000189	0	0.000173	8.5e-05					0	0	0	0	0	0	0	0	0	0	0	0	0.00947	0.00947	0.005777	0.528651	0.471349	0.004021	0.575287	0.424713
15	760271	406582	353689	183.157	60.9854	339967	181286	158681	420304	225296	195008	0	0	0	0	0.000722	0.000243	0	0.000232	0.000115					0	0	0	0	0	0	0	0	0	0	0	0	0.01349	0.01349	0.007216	0.544396	0.455604	0.00525	0.579716	0.420284
16	657304	350036	307268	147.058	51.4349	280754	149152	131603	376550	200885	175665	0	0	0	0	0.000691	0.00024	0	0.000219	0.000113					0	0	0	0	0	0	0	0	0	0	0	0	0.0168	0.0168	0.009298	0.532389	0.467611	0.007976	0.565918	0.434082
17	634545	335954	298591	170.51	62.2626	258273	135906	122367	376272	200048	176224	0	0	0	0	0.000841	0.0003	0	0.000281	0.000145					0	0	0	0	0	0	0	0	0	0	0	0	0.0176	0.0176	0.013098	0.536526	0.463474	0.014081	0.546103	0.453897
18	604485	318622	285863	173.957	67.9258	229897	120316	109581	374588	198306	176282	0	0	0	0	0.000925	0.000348	0	0.000316	0.000169					0	0	0	0	0	0	0	0	0	0	0	0	0.01753	0.01753	0.019192	0.532141	0.467859	0.020756	0.535838	0.464162
19	614128	321238	292890	101.155	37.8749	215971	112065	103907	398157	209174	188983	0	0	0	0	0.000576	0.000199	0	0.000175	9.1e-05					0	0	0	0	0	0	0	0	0	0	0	0	0.02005	0.02005	0.028713	0.53734	0.46266	0.028255	0.533838	0.466162
20	714935	369985	344951	153.792	63.1332	219772	113230	106543	495163	256755	238408	0	0	0	0	0.00078	0.000286	0	0.000255	0.000137					0	0	0	0	0	0	0	0	0	0	0	0	0.02104	0.02104	0.043493	0.550783	0.449217	0.041398	0.537215	0.462785
21	870941	445003	425939	308.182	139.667	239422	123266	116156	631519	321737	309782	0	0	0	0	0.001276	0.000509	0	0.000469	0.00026					0	0	0	0	0	0	0	0	0	0	0	0	0.01941	0.01941	0.038403	0.566246	0.433754	0.040319	0.543641	0.456359
22	1081389	546918	534471	311.484	152.848	295993	151590	144404	785396	395329	390067	0	0	0	0	0.001069	0.000448	0	0.000378	0.000226					0	0	0	0	0	0	0	0	0	0	0	0	0.01888	0.01888	0.030323	0.572733	0.427267	0.037149	0.550556	0.449444
23	1131795	574292	557503	444.947	223.656	320425	162995	157430	811370	411297	400073	0	0	0	0	0.0014	0.00061	0	0.000527	0.000319					0	0	0	0	0	0	0	0	0	0	0	0	0.01745	0.01745	0.028483	0.574906	0.425094	0.039848	0.556768	0.443232
24	1118689	569014	549675	333.036	175.884	342215	173667	168548	776473	395346	381127	0	0	0	0	0.001064	0.000485	0	0.000375	0.000247					0	0	0	0	0	0	0	0	0	0	0	0	0.01538	0.01538	0.024836	0.567276	0.432724	0.03526	0.557485	0.442515
25	1413386	707952	705434	408.864	225.838	451948	226388	225560	961438	481564	479874	0	0	0	0	0.001036	0.00048	0	0.000362	0.000245					0	0	0	0	0	0	0	0	0	0	0	0	0.01279	0.01279	0.022042	0.565726	0.434274	0.031005	0.561975	0.438025
26	1468223	723007	745216	471.628	271.659	492851	240984	251868	975372	482023	493349	0	0	0	0	0.001139	0.000536	0	0.000409	0.000277					0	0	0	0	0	0	0	0	0	0	0	0	0.01009	0.01009	0.021258	0.562372	0.437628	0.030264	0.56315	0.43685
27	1443097	710159	732939	423.268	234.833	535363	259625	275738	907734	450533	457201	0	0	0	0	0.001016	0.000462	0	0.000354	0.000235					0	0	0	0	0	0	0	0	0	0	0	0	0.00888	0.00888	0.021977	0.556657	0.443343	0.029104	0.566336	0.433664
28	1464953	718282	746670	457.195	255.999	585618	283629	301990	879334	434653	444681	0	0	0	0	0.001048	0.000484	0	0.000368	0.000247					0	0	0	0	0	0	0	0	0	0	0	0	0.00976	0.00976	0.025517	0.566945	0.433055	0.032166	0.570391	0.429609
29	1289991	629486	660505	424.416	230.788	556091	269466	286625	733899	360020	373880	0	0	0	0	0.00107	0.000483	0	0.000378	0.000247					0	0	0	0	0	0	0	0	0	0	0	0	0.00727	0.00727	0.022249	0.575561	0.424439	0.027775	0.575686	0.424314
30	1121708	548294	573414	370.913	192.776	504176	246039	258138	617532	302255	315276	0	0	0	0	0.001053	0.000461	0	0.00037	0.000234					0	0	0	0	0	0	0	0	0	0	0	0	0.01007	0.01007	0.022956	0.57702	0.42298	0.026171	0.579144	0.420856
31	1080911	529779	551132	419.501	213.033	487531	239766	247765	593381	290013	303368	0	0	0	0	0.001215	0.000528	0	0.000442	0.000271					0	0	0	0	0	0	0	0	0	0	0	0	0.00961	0.00961	0.02244	0.583389	0.416611	0.026419	0.58496	0.41504
32	1042773	513000	529773	375.487	193.264	449636	222702	226934	593137	290298	302839	0	0	0	0	0.001149	0.000506	0	0.000412	0.000259					0	0	0	0	0	0	0	0	0	0	0	0	0.00947	0.00947	0.021705	0.580195	0.419805	0.024954	0.584136	0.415864
33	1226430	608454	617976	501.475	245.869	514407	257814	256593	712023	350640	361383	0	0	0	0	0.001295	0.000554	0	0.000478	0.000287					0	0	0	0	0	0	0	0	0	0	0	0	0.01029	0.01029	0.019043	0.57976	0.42024	0.022656	0.588146	0.411854
34	1144154	568707	575447	501.168	258.929	463599	231949	231650	680555	336759	343796	0	0	0	0	0.001397	0.000628	0	0.000526	0.00033					0	0	0	0	0	0	0	0	0	0	0	0	0.01018	0.01018	0.021787	0.583962	0.416038	0.025503	0.591088	0.408912
35	1030104	515721	514382	478.568	250	411495	207271	204224	618609	308450	310158	0	0	0	0	0.00148	0.000685	0	0.000557	0.000355					0	0	0	0	0	0	0	0	0	0	0	0	0.01013	0.01013	0.022024	0.58162	0.41838	0.025442	0.590802	0.409198
36	947996	473175	474821	482.455	241.807	370346	185875	184472	577650	287301	290349	0	0	0	0	0.001628	0.000719	0	0.000626	0.000376					0	0	0	0	0	0	0	0	0	0	0	0	0.0104	0.0104	0.022995	0.578651	0.421349	0.02658	0.592665	0.407335
37	927287	465109	462178	502.032	250.742	353064	178278	174786	574224	286831	287392	0	0	0	0	0.00173	0.000767	0	0.000675	0.000406					0	0	0	0	0	0	0	0	0	0	0	0	0.01138	0.01138	0.024068	0.581756	0.418244	0.026167	0.597089	0.402911
38	825731	417054	408676	491.69	242.916	309609	157760	151849	516121	259294	256828	0	0	0	0	0.001884	0.000842	0	0.00075	0.000448					0	0	0	0	0	0	0	0	0	0	0	0	0.01353	0.01353	0.024485	0.585497	0.414503	0.025683	0.595777	0.404223
39	854063	433665	420398	573.013	274.468	310302	158094	152209	543761	275571	268190	0	0	0	0	0.002115	0.000924	0	0.000866	0.000499					0	0	0	0	0	0	0	0	0	0	0	0	0.01546	0.01546	0.023486	0.586935	0.413065	0.024411	0.598314	0.401686
40	814983	411000	403983	593.088	292.756	287880	145988	141892	527104	265012	262091	0	0	0	0	0.002309	0.001027	0	0.000966	0.000561					0	0	0	0	0	0	0	0	0	0	0	0	0.01473	0.01473	0.025606	0.586549	0.413451	0.025593	0.593301	0.406699
41	856311	426939	429372	574.102	288.053	291201	144640	146561	565110	282299	282811	0	0	0	0	0.002197	0.000962	0	0.000908	0.00052					0	0	0	0	0	0	0	0	0	0	0	0	0.01585	0.01585	0.021588	0.593391	0.406609	0.022183	0.594571	0.405429
42	983896	488250	495646	776.817	406.276	331089	162980	168109	652807	325270	327537	0	0	0	0	0.002567	0.001162	0	0.001102	0.000644					0	0	0	0	0	0	0	0	0	0	0	0	0.01021	0.01021	0.023166	0.587874	0.412126	0.023527	0.593436	0.406564
43	1114133	552951	561182	982.069	511.912	384678	188761	195918	729455	364191	365264	0	0	0	0	0.002818	0.001278	0	0.001236	0.000716					0	0	0	0	0	0	0	0	0	0	0	0	0.00987	0.00987	0.01748	0.584369	0.415631	0.017489	0.59403	0.40597
44	1205499	603751	601748	1154.99	605.596	441687	218755	222932	763812	384997	378815	0	0	0	0	0.002962	0.001386	0	0.001317	0.000783					0	0	0	0	0	0	0	0	0	0	0	0	0.01068	0.01068	0.018427	0.590944	0.409056	0.018424	0.601275	0.398725
45	1354221	684688	669533	1477.34	753.955	518770	259668	259102	835451	425020	410431	0	0	0	0	0.003262	0.001527	0	0.001483	0.000873					0	0	0	0	0	0	0	0	0	0	0	0	0.00943	0.00943	0.018161	0.587338	0.412662	0.016766	0.606482	0.393518
46	1215229	609287	605942	1414.62	715.91	506291	251719	254571	708939	357568	351371	0	0	0	0	0.003401	0.00157	0	0.001562	0.0009					0	0	0	0	0	0	0	0	0	0	0	0	0.01028	0.01028	0.016548	0.588754	0.411246	0.014922	0.609122	0.390878
47	1288261	646282	641979	1757.62	888.716	536788	265838	270950	751473	380444	371028	0	0	0	0	0.003934	0.001823	0	0.001871	0.001064					0	0	0	0	0	0	0	0	0	0	0	0	0.01178	0.01178	0.017855	0.599242	0.400758	0.015549	0.622398	0.377602
48	1116841	559173	557668	1678.66	874.03	499617	247220	252397	617224	311953	305271	0	0	0	0	0.004216	0.00202	0	0.00204	0.001193					0	0	0	0	0	0	0	0	0	0	0	0	0.00289	0.00289	0.013002	0.594371	0.405629	0.010783	0.62714	0.37286
49	1198197	599800	598397	1772.24	924.176	546746	271104	275643	651451	328697	322755	0	0	0	0	0.004128	0.001984	0	0.001987	0.001169					0	0	0	0	0	0	0	0	0	0	0	0	0.00547	0.00547	0.007692	0.576492	0.423508	0.005139	0.623962	0.376038
50	1269555	634584	634971	2408.77	1278.4	575692	284228	291465	693862	350356	343506	0	0	0	0	0.005207	0.002557	0	0.002651	0.001552					0	0	0	0	0	0	0	0	0	0	0	0	0.00698	0.00698	0.009739	0.578216	0.421784	0.005566	0.637346	0.362654
51	1249572	619348	630225	2480.96	1410.06	549835	267533	282302	699738	351815	347923	0	0	0	0	0.005523	0.002843	0	0.002852	0.001746					0	0	0	0	0	0	0	0	0	0	0	0	0.00748	0.00748	0.007676	0.587553	0.412447	0.004588	0.652258	0.347742
52	1450999	727357	723642	3087.41	1618.23	677901	335604	342297	773098	391753	381345	0	0	0	0	0.005721	0.002808	0	0.00298	0.001723					0	0	0	0	0	0	0	0	0	0	0	0	0.01038	0.01038	0.009288	0.584962	0.415038	0.005862	0.651571	0.348429
53	1078957	533834	545123	2697.71	1502.49	500506	242793	257713	578451	291041	287410	0	0	0	0	0.006737	0.003429	0	0.003649	0.002153					0	0	0	0	0	0	0	0	0	0	0	0	0.00892	0.00892	0.008943	0.576978	0.423022	0.00597	0.641012	0.358988
54	660593	321305	339288	1605.57	912.939	301068	143503	157565	359525	177802	181723	0	0	0	0	0.006697	0.003364	0	0.003625	0.002107					0	0	0	0	0	0	0	0	0	0	0	0	0.00865	0.00865	0.008351	0.572123	0.427877	0.005201	0.623705	0.376295
55	834221	420591	413630	2547.82	1401.17	367321	183718	183603	466900	236873	230027	0	0	0	0	0.008021	0.004225	0	0.004535	0.002719					0	0	0	0	0	0	0	0	0	0	0	0	0.0113	0.0113	0.008532	0.563538	0.436462	0.005083	0.616492	0.383508
56	827940	419290	408650	2902.32	1552.01	354228	178589	175639	473712	240701	233011	0	0	0	0	0.0091	0.004737	0	0.005306	0.00309					0	0	0	0	0	0	0	0	0	0	0	0	0.011	0.011	0.008435	0.560601	0.439399	0.004915	0.608588	0.391412
57	954696	482663	472033	3411.85	1847.14	406313	203888	202425	548383	278775	269608	0	0	0	0	0.009289	0.004875	0	0.005445	0.003191					0	0	0	0	0	0	0	0	0	0	0	0	0.01146	0.01146	0.007192	0.548253	0.451747	0.004216	0.59937	0.40063
58	1031289	521570	509719	4115.64	2204.8	442870	223187	219683	588419	298382	290036	0	0	0	0	0.010233	0.005356	0	0.006139	0.003545					0	0	0	0	0	0	0	0	0	0	0	0	0.00946	0.00946	0.006896	0.537477	0.462523	0.003998	0.597916	0.402084
59	1012700	507051	505649	4725.73	2713.25	427281	212513	214769	585419	294538	290881	0	0	0	0	0.011934	0.006586	0	0.007434	0.004465					0	0	0	0	0	0	0	0	0	0	0	0	0.00921	0.00921	0.00592	0.519784	0.480216	0.003138	0.586163	0.413837
60	1019935	513972	505963	5801.12	3345.48	430945	216218	214727	588990	297753	291236	0	0	0	0	0.014286	0.008073	0	0.009109	0.005535					0	0	0	0	0	0	0	0	0	0	0	0	0.01149	0.01149	0.006091	0.52618	0.47382	0.002995	0.584676	0.415324
61	1005782	501926	503857	5921.77	3409.43	427607	212126	215481	578175	289799	288376	0	0	0	0	0.014853	0.008241	0	0.009562	0.005665					0	0	0	0	0	0	0	0	0	0	0	0	0.00867	0.00867	0.005222	0.541377	0.458623	0.002606	0.586121	0.413879
62	928108	459576	468532	5912.38	3601.17	411961	204011	207950	516148	255565	260582	0	0	0	0	0.01592	0.009245	0	0.010426	0.006442					0	0	0	0	0	0	0	0	0	0	0	0	0.00892	0.00892	0.004366	0.530898	0.469102	0.00206	0.575784	0.424216
63	905680	447438	458241	6897.89	4305.99	406725	200142	206583	498955	247297	251658	0	0	0	0	0.018711	0.011158	0	0.01275	0.007951					0	0	0	0	0	0	0	0	0	0	0	0	0.00906	0.00906	0.004359	0.557896	0.442104	0.001854	0.570825	0.429175
64	823179	403128	420051	6862.8	4446.13	361910	175911	185999	461268	227217	234052	0	0	0	0	0.020528	0.012521	0	0.014311	0.009046					0	0	0	0	0	0	0	0	0	0	0	0	0.00862	0.00862	0.004128	0.582097	0.417903	0.001633	0.568616	0.431384
65	780819	383604	397215	6814	4337.23	357340	174128	183212	423479	209476	214003	0	0	0	0	0.021205	0.012822	0	0.014902	0.00929					0	0	0	0	0	0	0	0	0	0	0	0	0.00781	0.00781	0.003759	0.558523	0.441477	0.001417	0.560336	0.439664
66	730050	361347	368703	7232	4649.87	338072	167435	170637	391978	193911	198066	0	0	0	0	0.023536	0.014692	0	0.016973	0.010819					0	0	0	0	0	0	0	0	0	0	0	0	0.00794	0.00794	0.003098	0.559412	0.440588	0.001267	0.558216	0.441784
67	620580	304451	316129	7074.8	4794.37	288722	141930	146792	331858	162521	169337	0	0	0	0	0.026894	0.017489	0	0.020045	0.013152					0	0	0	0	0	0	0	0	0	0	0	0	0.00854	0.00854	0.003031	0.548273	0.451727	0.001108	0.545045	0.454955
68	574115	282998	291117	6308.11	4250.46	265660	130945	134715	308456	152053	156402	0	0	0	0	0.025931	0.016879	0	0.019155	0.012638					0	0	0	0	0	0	0	0	0	0	0	0	0.00861	0.00861	0.003038	0.536677	0.463323	0.001046	0.542838	0.457162
69	546981	267846	279136	7016.55	4955.24	255417	124034	131383	291565	143812	147752	0	0	0	0	0.029967	0.020268	0	0.022944	0.015515					0	0	0	0	0	0	0	0	0	0	0	0	0.00762	0.00762	0.002746	0.540835	0.459165	0.000982	0.540683	0.459317
70	502383	245960	256423	7984.07	6059.36	237861	115854	122007	264522	130106	134416	0	0	0	0	0.036243	0.026537	0	0.029093	0.020992					0	0	0	0	0	0	0	0	0	0	0	0	0.00739	0.00739	0.003028	0.542078	0.457922	0.000976	0.54079	0.45921
71	391570	191221	200349	6467.92	5024.2	180124	87891	92234	211446	103330	108116	0	0	0	0	0.037682	0.028166	0	0.030543	0.022442					0	0	0	0	0	0	0	0	0	0	0	0	0.00842	0.00842	0.002423	0.548046	0.451954	0.000734	0.539131	0.460869
72	353043	173774	179269	6769.45	5286.45	159203	78390	80814	193840	95384	98455	0	0	0	0	0.042795	0.032883	0	0.0358	0.026703					0	0	0	0	0	0	0	0	0	0	0	0	0.00775	0.00775	0.002616	0.579592	0.420408	0.000779	0.54727	0.45273
73	338101	165034	173067	6402.1	4986.59	151354	73976	77378	186748	91058	95690	0	0	0	0	0.042656	0.032195	0	0.035654	0.026078					0	0	0	0	0	0	0	0	0	0	0	0	0.00739	0.00739	0.002315	0.597171	0.402829	0.000677	0.560441	0.439559
74	314942	153357	161585	6760.49	5500.61	140827	68550	72276	174116	84807	89309	0	0	0	0	0.047789	0.037669	0	0.041088	0.031106					0	0	0	0	0	0	0	0	0	0	0	0	0.00741	0.00741	0.002118	0.600336	0.399664	0.000605	0.549031	0.450969
75	303940	149237	154704	7468.18	6141.79	133829	66032	67797	170111	83205	86906	0	0	0	0	0.053498	0.043598	0	0.0473	0.03666					0	0	0	0	0	0	0	0	0	0	0	0	0.00795	0.00795	0.001874	0.587923	0.412077	0.000529	0.540708	0.459292
76	265039	129946	135093	6643.89	5380.56	117635	58248	59387	147405	71699	75706	0	0	0	0	0.054489	0.04372	0	0.048397	0.036776					0	0	0	0	0	0	0	0	0	0	0	0	0.0079	0.0079	0.001544	0.604887	0.395113	0.000454	0.542583	0.457417
77	274334	134209	140125	7808.3	6681.33	124500	61569	62931	149834	72639	77194	0	0	0	0	0.06104	0.0517	0	0.055757	0.044405					0	0	0	0	0	0	0	0	0	0	0	0	0.00785	0.00785	0.001368	0.595213	0.404787	0.000422	0.550951	0.449049
78	258052	125255	132797	8167.62	7325.71	117805	57481	60325	140247	67774	72472	0	0	0	0	0.067533	0.059249	0	0.063236	0.051765					0	0	0	0	0	0	0	0	0	0	0	0	0.0078	0.0078	0.001081	0.599078	0.400922	0.000328	0.53057	0.46943
79	233065	110696	122369	7399.47	7004.22	106208	50493	55715	126857	60203	66654	0	0	0	0	0.06904	0.061333	0	0.065004	0.053816					0	0	0	0	0	0	0	0	0	0	0	0	0.00775	0.00775	0.00089	0.5968	0.4032	0.000275	0.539319	0.460681
80	219620	101957	117663	8093.63	8500.88	102388	47471	54916	117232	54486	62747	0	0	0	0	0.080372	0.076243	0	0.078521	0.068751					0	0	0	0	0	0	0	0	0	0	0	0	0.00769	0.00769	0.00098	0.611474	0.388526	0.000283	0.526757	0.473243
81	184810	84869	99941	6663.77	7185.38	86153	39369	46783	98657	45500	53157	0	0	0	0	0.079597	0.075885	0	0.077585	0.068387					0	0	0	0	0	0	0	0	0	0	0	0	0.00764	0.00764	0.000591	0.581928	0.418072	0.000189	0.516043	0.483957
82	166889	76031	90857	7048.82	7857.03	79175	35595	43580	87713	40436	47277	0	0	0	0	0.092228	0.090188	0	0.093134	0.083056					0	0	0	0	0	0	0	0	0	0	0	0	0.00759	0.00759	0.000583	0.625153	0.374847	0.000181	0.509773	0.490227
83	145398	65276	80122	7298.42	8682.3	70737	31245	39493	74661	34031	40629	0	0	0	0	0.10896	0.111438	0	0.114424	0.105375					0	0	0	0	0	0	0	0	0	0	0	0	0.00754	0.00754	0.000479	0.578009	0.421991	0.000152	0.495217	0.504783
84	115525	51383	64143	5550.59	7006.87	56228	24290	31938	59297	27093	32204	0	0	0	0	0.105649	0.112258	0	0.110153	0.106247					0	0	0	0	0	0	0	0	0	0	0	0	0.00749	0.00749	0.000367	0.593023	0.406977	0.000121	0.497823	0.502177
85	108753	47471	61282	5526.59	7398.6	53778	22927	30851	54974	24544	30431	0	0	0	0	0.112977	0.123329	0	0.119637	0.118096					0	0	0	0	0	0	0	0	0	0	0	0	0.00744	0.00744	0.000316	0.554054	0.445946	0.000109	0.473813	0.526187
86	80526	34752	45774	4512.33	6112.61	39864	16794	23070	40662	17958	22704	0	0	0	0	0.124527	0.135635	0	0.134816	0.131409					0	0	0	0	0	0	0	0	0	0	0	0	0.0074	0.0074	0.000268	0.511936	0.488064	8.5e-05	0.46237	0.53763
87	67413	28608	38805	3779.91	5335.69	33790	13969	19821	33622	14639	18984	0	0	0	0	0.126528	0.139403	0	0.137471	0.135513					0	0	0	0	0	0	0	0	0	0	0	0	0.00735	0.00735	0.000178	0.568	0.432	7.1e-05	0.456151	0.543849
88	53046	22392	30654	3282.36	4865.23	26564	10976	15589	26482	11416	15066	0	0	0	0	0.138869	0.159637	0	0.154006	0.157749					0	0	0	0	0	0	0	0	0	0	0	0	0.0073	0.0073	0.000169	0.506329	0.493671	6.5e-05	0.469943	0.530057
89	39631	16406	23226	2605.79	4137.82	20018	8101	11916	19614	8304	11309	0	0	0	0	0.149296	0.17807	0	0.168153	0.17826					0	0	0	0	0	0	0	0	0	0	0	0	0.00725	0.00725	0.000142	0.507538	0.492462	5.1e-05	0.458014	0.541986
90	32890	13384	19506	1995.57	3446.34	16919	6740	10179	15971	6644	9327	0	0	0	0	0.141183	0.176669	0	0.157133	0.176694					0	0	0	0	0	0	0	0	0	0	0	0	0.0072	0.0072	0.000122	0.502924	0.497076	4.5e-05	0.425197	0.574803
91	24913	9970	14943	1830.12	3191.53	12712	4957	7755	12200	5012	7188	0	0	0	0	0.170159	0.211449	0	0.196856	0.21588					0	0	0	0	0	0	0	0	0	0	0	0	0.00716	0.00716	7.2e-05	0.514851	0.485149	3.7e-05	0.494517	0.505483
92	17785	7081	10703	1274.16	2340.37	9341	3645	5697	8443	3437	5007	0	0	0	0	0.167464	0.216267	0	0.193121	0.22135					0	0	0	0	0	0	0	0	0	0	0	0	0.00711	0.00711	7.4e-05	0.490385	0.509615	3.5e-05	0.504532	0.495468
93	12598	5042	7556	916.868	1810.66	6567	2578	3989	6031	2464	3567	0	0	0	0	0.169015	0.235931	0	0.195271	0.24377					0	0	0	0	0	0	0	0	0	0	0	0	0.00706	0.00706	4.9e-05	0.478261	0.521739	2.2e-05	0.483632	0.516368
94	8663	3536	5127	675.723	1301.1	4501	1802	2699	4162	1734	2428	0	0	0	0	0.17675	0.249155	0	0.206009	0.258908					0	0	0	0	0	0	0	0	0	0	0	0	0.00702	0.00702	4e-05	0.571429	0.428571	2.5e-05	0.534332	0.465668
95	6167	2463	3703	392.415	946.436	3315	1314	2001	2852	1149	1703	0	0	0	0	0.150348	0.250914	0	0.169589	0.260926					0	0	0	0	0	0	0	0	0	0	0	0	0.00697	0.00697	2.9e-05	0.414634	0.585366	2.2e-05	0.533089	0.466911
96	3873	1625	2248	266.823	649.611	2051	841	1211	1821	785	1037	0	0	0	0	0.154136	0.28219	0	0.17477	0.296894					0	0	0	0	0	0	0	0	0	0	0	0	0.00692	0.00692	1.8e-05	0.56	0.44	1.9e-05	0.518181	0.481819
97	2615	1140	1475	197.46	436.978	1356	564	792	1259	575	683	0	0	0	0	0.161548	0.288969	0	0.184952	0.304707					0	0	0	0	0	0	0	0	0	0	0	0	0.00688	0.00688	2.6e-05	0.567568	0.432432	2e-05	0.583783	0.416217
98	1825	827	998	112.405	265.335	952	425	527	873	402	470	0	0	0	0	0.130033	0.260728	0	0.142141	0.272194					0	0	0	0	0	0	0	0	0	0	0	0	0.00683	0.00683	3e-05	0.571429	0.428571	2.1e-05	0.598794	0.401206
99	1283	582	701	58.492	153.197	657	285	373	626	297	328	0	0	0	0	0.099127	0.216169	0	0.101821	0.221238					0	0	0	0	0	0	0	0	0	0	0	0	0.00679	0.00679	1.6e-05	0.454545	0.545455	1.3e-05	0.594844	0.405156
100	1862	686	1177	410.889	494.616	889	312	577	973	374	600	0	0	0	0	0.640006	0.447048	0	0.564726	0.394449					0	0	0	0	0	0	0	0	0	0	0	0	0.00674	0.00674	6e-06	0.111111	0.888889	5e-06	0.37512	0.62488
