# Supplementary material for: Demographic forecast modelling using SSA-XGBoost for smart population management based on multi-sources data
Source: PLoS One. 2025 Jun 25;20(6):e0320298. doi: 10.1371/journal.pone.0320298 (PMC12193076; doi:10.1371/journal.pone.0320298)
Supplement: S1 Data — (ZIP) [file pone.0320298.s001.zip › 分年龄分性别10年人口数据/hbtj20ssss2016.xls]

## Sheet: hbtj20ssss2016
year	xt	xtm	xtf	deathm	deathf	axt	axtm	axtf	cxt	cxtm	cxtf	nt	ntm	ntf	ant	antm	antf	cnt	cntm	cntf	ht	ht1	ht2	ht3	aht	aht1	aht2	aht3	aht4	aht5	cht	cht1	cht2	cht3	cht4	cht5	awt	cwt	imfb	immr	imfr	iofb	iomr	iofr
0	1104532	587883	516649	10572.5	8991.32	423742	225706	198036	680790	362177	318613	0	0	0	0	0.021572	0.020235	0	0.015748	0.015643					0	0	0	0	0	0	0	0	0	0	0	0	0.01223	0.01223	0.002261	0.528338	0.471662	0.002532	0.565115	0.434885
1	899791	478516	421275	1487.21	1145.02	331781	176331	155450	568010	302186	265824	0	0	0	0	0.004496	0.00352	0	0.002298	0.002249					0	0	0	0	0	0	0	0	0	0	0	0	0.01233	0.01233	0.00742	0.541835	0.458165	0.007302	0.568209	0.431791
2	1180523	627673	552851	1257.94	951.475	463062	245628	217434	717462	382045	335417	0	0	0	0	0.002978	0.002261	0	0.001378	0.001371					0	0	0	0	0	0	0	0	0	0	0	0	0.01055	0.01055	0.007637	0.552997	0.447003	0.007311	0.568269	0.431731
3	1156065	614324	541741	763.612	498.015	486623	257644	228980	669441	356680	312761	0	0	0	0	0.001884	0.001227	0	0.00078	0.000694					0	0	0	0	0	0	0	0	0	0	0	0	0.01048	0.01048	0.007438	0.538381	0.461619	0.007059	0.564906	0.435094
4	1235350	656103	579247	637.558	357.919	510680	269844	240836	724670	386259	338411	0	0	0	0	0.001511	0.000844	0	0.000595	0.000457					0	0	0	0	0	0	0	0	0	0	0	0	0.01185	0.01185	0.007435	0.547779	0.452221	0.006968	0.570778	0.429222
5	1182360	627568	554792	522.34	234.21	478642	251725	226917	703718	375844	327874	0	0	0	0	0.00133	0.00059	0	0.000499	0.000306					0	0	0	0	0	0	0	0	0	0	0	0	0.01295	0.01295	0.007128	0.542894	0.457106	0.006343	0.576729	0.423271
6	1114126	596022	518104	436.791	163.384	480193	254619	225574	633933	341402	292530	0	0	0	0	0.001155	0.000439	0	0.000418	0.00022					0	0	0	0	0	0	0	0	0	0	0	0	0.01243	0.01243	0.006917	0.540758	0.459242	0.006128	0.579696	0.420304
7	1011571	542886	468685	326.418	111.037	436773	232647	204127	574798	310240	264558	0	0	0	0	0.000959	0.000334	0	0.000333	0.000162					0	0	0	0	0	0	0	0	0	0	0	0	0.01091	0.01091	0.006014	0.543916	0.456084	0.005437	0.585667	0.414333
8	999770	533378	466392	269.94	81.2286	432928	228965	203963	566842	304413	262429	0	0	0	0	0.000816	0.000249	0	0.000273	0.000116					0	0	0	0	0	0	0	0	0	0	0	0	0.0098	0.0098	0.006127	0.540785	0.459215	0.005244	0.584991	0.415009
9	974618	518879	455739	215.95	61.6224	407604	215026	192578	567014	303853	263161	0	0	0	0	0.000692	0.000197	0	0.000221	9e-05					0	0	0	0	0	0	0	0	0	0	0	0	0.01035	0.01035	0.006348	0.547606	0.452394	0.00537	0.586078	0.413922
10	978645	521606	457039	215.066	65.0132	420240	222124	198115	558405	299482	258924	0	0	0	0	0.000677	0.000204	0	0.000216	9.5e-05					0	0	0	0	0	0	0	0	0	0	0	0	0.0069	0.0069	0.006689	0.535228	0.464772	0.005197	0.585103	0.414897
11	952682	504639	448043	173.442	51.1678	413738	217348	196390	538945	287292	251653	0	0	0	0	0.000568	0.000167	0	0.000174	7.3e-05					0	0	0	0	0	0	0	0	0	0	0	0	0.00716	0.00716	0.005826	0.533236	0.466764	0.004574	0.584019	0.415981
12	925241	488250	436992	172.208	57.2086	410488	215689	194799	514753	272561	242193	0	0	0	0	0.000576	0.000188	0	0.000176	8.5e-05					0	0	0	0	0	0	0	0	0	0	0	0	0.00646	0.00646	0.006134	0.531569	0.468431	0.004639	0.582989	0.417011
13	758596	404550	354046	121.69	39.8361	347827	184507	163320	410769	220043	190726	0	0	0	0	0.000489	0.000161	0	0.000143	7.1e-05					0	0	0	0	0	0	0	0	0	0	0	0	0.00686	0.00686	0.005619	0.52971	0.47029	0.004051	0.579242	0.420758
14	799825	423194	376631	142.323	48.1794	348166	183904	164262	451659	239290	212370	0	0	0	0	0.000554	0.000186	0	0.000169	8.3e-05					0	0	0	0	0	0	0	0	0	0	0	0	0.00947	0.00947	0.005777	0.528651	0.471349	0.004021	0.575287	0.424713
15	817976	431802	386174	187.848	65.1703	360518	189624	170894	457458	242178	215280	0	0	0	0	0.000702	0.000239	0	0.000226	0.000113					0	0	0	0	0	0	0	0	0	0	0	0	0.01349	0.01349	0.007216	0.544396	0.455604	0.00525	0.579716	0.420284
16	758995	405439	353556	162.86	57.5504	312595	166149	146446	446399	239290	207109	0	0	0	0	0.000672	0.000236	0	0.000214	0.000111					0	0	0	0	0	0	0	0	0	0	0	0	0.0168	0.0168	0.009298	0.532389	0.467611	0.007976	0.565918	0.434082
17	651289	346562	304727	168.664	61.7247	256350	135739	120611	394939	210822	184116	0	0	0	0	0.000817	0.000295	0	0.000274	0.000142					0	0	0	0	0	0	0	0	0	0	0	0	0.0176	0.0176	0.013098	0.536526	0.463474	0.014081	0.546103	0.453897
18	625598	331029	294569	174.918	68.4158	235386	123454	111932	390212	207575	182637	0	0	0	0	0.000899	0.000342	0	0.000308	0.000165					0	0	0	0	0	0	0	0	0	0	0	0	0.01753	0.01753	0.019192	0.532141	0.467859	0.020756	0.535838	0.464162
19	595497	313900	281597	95.5928	35.6414	206625	107753	98872	388872	206147	182725	0	0	0	0	0.00056	0.000196	0	0.000171	8.9e-05					0	0	0	0	0	0	0	0	0	0	0	0	0.02005	0.02005	0.028713	0.53734	0.46266	0.028255	0.533838	0.466162
20	602891	315886	287005	129.405	52.132	192721	99705	93016	410170	216181	193989	0	0	0	0	0.000758	0.000281	0	0.000249	0.000134					0	0	0	0	0	0	0	0	0	0	0	0	0.02104	0.02104	0.043493	0.550783	0.449217	0.041398	0.537215	0.462785
21	699143	362409	336734	244.942	109.347	197141	101304	95837	502002	261105	240897	0	0	0	0	0.00124	0.0005	0	0.000457	0.000255					0	0	0	0	0	0	0	0	0	0	0	0	0.01941	0.01941	0.038403	0.566246	0.433754	0.040319	0.543641	0.456359
22	850045	434247	415798	234.065	114.793	214767	110191	104575	635279	324056	311223	0	0	0	0	0.001039	0.00044	0	0.000369	0.000221					0	0	0	0	0	0	0	0	0	0	0	0	0.01888	0.01888	0.030323	0.572733	0.427267	0.037149	0.550556	0.449444
23	1054122	532306	521815	389.118	200.519	267327	136379	130948	786795	395927	390867	0	0	0	0	0.001361	0.0006	0	0.000514	0.000312					0	0	0	0	0	0	0	0	0	0	0	0	0.01745	0.01745	0.028483	0.574906	0.425094	0.039848	0.556768	0.443232
24	1106966	560671	546295	304.448	166.19	293189	148566	144623	813777	412105	401672	0	0	0	0	0.001034	0.000477	0	0.000366	0.000242					0	0	0	0	0	0	0	0	0	0	0	0	0.01538	0.01538	0.024836	0.567276	0.432724	0.03526	0.557485	0.442515
25	1097179	556978	540201	301.837	166.123	318112	160892	157220	779067	396086	382981	0	0	0	0	0.001007	0.000472	0	0.000353	0.00024					0	0	0	0	0	0	0	0	0	0	0	0	0.01279	0.01279	0.022042	0.565726	0.434274	0.031005	0.561975	0.438025
26	1391943	695805	696138	428.606	243.358	426940	213249	213691	965003	482556	482447	0	0	0	0	0.001107	0.000527	0	0.000399	0.000271					0	0	0	0	0	0	0	0	0	0	0	0	0.01009	0.01009	0.021258	0.562372	0.437628	0.030264	0.56315	0.43685
27	1449318	711993	737325	392.457	223.428	469060	228690	240370	980258	483303	496955	0	0	0	0	0.000987	0.000454	0	0.000345	0.00023					0	0	0	0	0	0	0	0	0	0	0	0	0.00888	0.00888	0.021977	0.556657	0.443343	0.029104	0.566336	0.433664
28	1423844	699023	724822	412.909	236.745	507523	245393	262130	916322	453630	462692	0	0	0	0	0.001019	0.000476	0	0.000359	0.000242					0	0	0	0	0	0	0	0	0	0	0	0	0.00976	0.00976	0.025517	0.566945	0.433055	0.032166	0.570391	0.429609
29	1448443	708727	739715	443.971	246.769	562714	271908	290806	885728	436819	448909	0	0	0	0	0.00104	0.000475	0	0.000369	0.000242					0	0	0	0	0	0	0	0	0	0	0	0	0.00727	0.00727	0.022249	0.575561	0.424439	0.027775	0.575686	0.424314
30	1276851	621772	655079	393.168	211.057	527365	254847	272517	749486	366925	382561	0	0	0	0	0.001023	0.000453	0	0.000361	0.000229					0	0	0	0	0	0	0	0	0	0	0	0	0.01007	0.01007	0.022956	0.57702	0.42298	0.026171	0.579144	0.420856
31	1107657	539991	567666	407.528	212.877	478905	233056	245849	628752	306935	321817	0	0	0	0	0.001181	0.000519	0	0.000431	0.000265					0	0	0	0	0	0	0	0	0	0	0	0	0.00961	0.00961	0.02244	0.583389	0.416611	0.026419	0.58496	0.41504
32	1068154	522173	545980	372.449	196.068	463494	227322	236171	604660	294851	309809	0	0	0	0	0.001117	0.000497	0	0.000402	0.000254					0	0	0	0	0	0	0	0	0	0	0	0	0.00947	0.00947	0.021705	0.580195	0.419805	0.024954	0.584136	0.415864
33	1030396	505487	524909	402.244	204.162	425645	210198	215448	604751	295290	309461	0	0	0	0	0.001259	0.000544	0	0.000466	0.000281					0	0	0	0	0	0	0	0	0	0	0	0	0.01029	0.01029	0.019043	0.57976	0.42024	0.022656	0.588146	0.411854
34	1212814	600159	612655	513.648	269.551	487265	243511	243754	725549	356648	368901	0	0	0	0	0.001358	0.000617	0	0.000513	0.000323					0	0	0	0	0	0	0	0	0	0	0	0	0.01018	0.01018	0.021787	0.583962	0.416038	0.025503	0.591088	0.408912
35	1130904	560584	570320	504.417	272.139	439076	219023	220052	691828	341561	350267	0	0	0	0	0.00145	0.000678	0	0.000547	0.000351					0	0	0	0	0	0	0	0	0	0	0	0	0.01013	0.01013	0.022024	0.58162	0.41838	0.025442	0.590802	0.409198
36	1016309	507111	509198	503.201	254.944	388873	195233	193640	627435	311877	315558	0	0	0	0	0.001595	0.000712	0	0.000615	0.000371					0	0	0	0	0	0	0	0	0	0	0	0	0.0104	0.0104	0.022995	0.578651	0.421349	0.02658	0.592665	0.407335
37	936133	465598	470536	488.287	251.028	348337	174195	174142	587796	291403	296394	0	0	0	0	0.001694	0.000759	0	0.000663	0.000401					0	0	0	0	0	0	0	0	0	0	0	0	0.01138	0.01138	0.024068	0.581756	0.418244	0.026167	0.597089	0.402911
38	916639	458409	458231	520.686	266.386	328575	165281	163294	588065	293128	294937	0	0	0	0	0.001845	0.000833	0	0.000736	0.000442					0	0	0	0	0	0	0	0	0	0	0	0	0.01353	0.01353	0.024485	0.585497	0.414503	0.025683	0.595777	0.404223
39	815849	410767	405082	525.984	258.994	285200	144706	140494	530649	266062	264588	0	0	0	0	0.002072	0.000915	0	0.00085	0.000493					0	0	0	0	0	0	0	0	0	0	0	0	0.01546	0.01546	0.023486	0.586935	0.413065	0.024411	0.598314	0.401686
40	844810	427896	416914	597.288	296.272	286978	145632	141346	557832	282264	275568	0	0	0	0	0.002262	0.001016	0	0.000949	0.000554					0	0	0	0	0	0	0	0	0	0	0	0	0.01473	0.01473	0.025606	0.586549	0.413451	0.025593	0.593301	0.406699
41	806081	405610	400471	530.213	263.217	264649	133658	130992	541431	271952	269479	0	0	0	0	0.002152	0.000952	0	0.000892	0.000514					0	0	0	0	0	0	0	0	0	0	0	0	0.01585	0.01585	0.021588	0.593391	0.406609	0.022183	0.594571	0.405429
42	847272	421357	425915	651.197	342.384	275485	136375	139110	571787	284982	286805	0	0	0	0	0.002514	0.00115	0	0.001082	0.000636					0	0	0	0	0	0	0	0	0	0	0	0	0.01021	0.01021	0.023166	0.587874	0.412126	0.023527	0.593436	0.406564
43	976947	483845	493102	825.753	437.912	314198	154182	160016	662749	329663	333086	0	0	0	0	0.00276	0.001265	0	0.001214	0.000707					0	0	0	0	0	0	0	0	0	0	0	0	0.00987	0.00987	0.01748	0.584369	0.415631	0.017489	0.59403	0.40597
44	1106581	548097	558483	994.642	542.993	363617	177831	185785	742964	370266	372698	0	0	0	0	0.002901	0.001372	0	0.001293	0.000773					0	0	0	0	0	0	0	0	0	0	0	0	0.01068	0.01068	0.018427	0.590944	0.409056	0.018424	0.601275	0.398725
45	1199902	599851	600050	1234.49	655.39	420513	207651	212861	779389	392200	387189	0	0	0	0	0.003195	0.001511	0	0.001456	0.000862					0	0	0	0	0	0	0	0	0	0	0	0	0.00943	0.00943	0.018161	0.587338	0.412662	0.016766	0.606482	0.393518
46	1349038	681007	668031	1485.82	757.759	491932	245497	246435	857106	435509	421596	0	0	0	0	0.003331	0.001554	0	0.001534	0.000889					0	0	0	0	0	0	0	0	0	0	0	0	0.01028	0.01028	0.016548	0.588754	0.411246	0.014922	0.609122	0.390878
47	1210760	605919	604841	1589.13	816.727	476563	236139	240424	734197	369780	364417	0	0	0	0	0.003853	0.001804	0	0.001837	0.001051					0	0	0	0	0	0	0	0	0	0	0	0	0.01178	0.01178	0.017855	0.599242	0.400758	0.015549	0.622398	0.377602
48	1284738	643462	641276	1843.52	974.558	527806	260896	266911	756932	382566	374366	0	0	0	0	0.004129	0.001999	0	0.002003	0.001178					0	0	0	0	0	0	0	0	0	0	0	0	0.00289	0.00289	0.013002	0.594371	0.405629	0.010783	0.62714	0.37286
49	1115673	557918	557754	1589.88	842.692	485397	239665	245732	630275	318253	312023	0	0	0	0	0.004043	0.001964	0	0.001951	0.001154					0	0	0	0	0	0	0	0	0	0	0	0	0.00547	0.00547	0.007692	0.576492	0.423508	0.005139	0.623962	0.376038
50	1198698	599372	599326	2211.84	1184.83	527579	260984	266595	671119	338388	332731	0	0	0	0	0.0051	0.002531	0	0.002603	0.001533					0	0	0	0	0	0	0	0	0	0	0	0	0.00698	0.00698	0.009739	0.578216	0.421784	0.005566	0.637346	0.362654
51	1268078	633019	635060	2484.16	1401.11	553529	272546	280983	714549	360472	354077	0	0	0	0	0.00541	0.002814	0	0.002801	0.001724					0	0	0	0	0	0	0	0	0	0	0	0	0.00748	0.00748	0.007676	0.587553	0.412447	0.004588	0.652258	0.347742
52	1247880	617554	630326	2483.62	1361.85	521039	252672	268367	726841	364882	361959	0	0	0	0	0.005604	0.002779	0	0.002926	0.001702					0	0	0	0	0	0	0	0	0	0	0	0	0.01038	0.01038	0.009288	0.584962	0.415038	0.005862	0.651571	0.348429
53	1447910	724616	723294	3559.01	1953.13	646807	319201	327606	801103	405415	395688	0	0	0	0	0.006599	0.003394	0	0.003583	0.002126					0	0	0	0	0	0	0	0	0	0	0	0	0.00892	0.00892	0.008943	0.576978	0.423022	0.00597	0.641012	0.358988
54	1076840	531917	544923	2586.89	1442.08	477955	231088	246868	598885	300829	298056	0	0	0	0	0.00656	0.003329	0	0.00356	0.002081					0	0	0	0	0	0	0	0	0	0	0	0	0.00865	0.00865	0.008351	0.572123	0.427877	0.005201	0.623705	0.376295
55	660557	320685	339871	1886.82	1135.83	283971	134824	149146	376586	185861	190725	0	0	0	0	0.007856	0.004182	0	0.004453	0.002685					0	0	0	0	0	0	0	0	0	0	0	0	0.0113	0.0113	0.008532	0.563538	0.436462	0.005083	0.616492	0.383508
56	832895	419152	413743	2823	1547.18	346481	172621	173860	486414	246531	239883	0	0	0	0	0.008913	0.004688	0	0.00521	0.003052					0	0	0	0	0	0	0	0	0	0	0	0	0.011	0.011	0.008435	0.560601	0.439399	0.004915	0.608588	0.391412
57	825683	417262	408421	2858.23	1564.56	333038	167191	165846	492645	250071	242575	0	0	0	0	0.009098	0.004825	0	0.005347	0.003151					0	0	0	0	0	0	0	0	0	0	0	0	0.01146	0.01146	0.007192	0.548253	0.451747	0.004216	0.59937	0.40063
58	951613	480050	471563	3663.9	1998.22	385715	192782	192932	565898	287267	278630	0	0	0	0	0.010023	0.005301	0	0.006028	0.003501					0	0	0	0	0	0	0	0	0	0	0	0	0.00946	0.00946	0.006896	0.537477	0.462523	0.003998	0.597916	0.402084
59	1027286	518339	508947	4710.4	2685.83	420621	211101	209520	606665	307238	299427	0	0	0	0	0.011689	0.006518	0	0.0073	0.004409					0	0	0	0	0	0	0	0	0	0	0	0	0.00921	0.00921	0.00592	0.519784	0.480216	0.003138	0.586163	0.413837
60	1008006	503500	504506	5564.28	3286.51	400753	198371	202382	607253	305129	302124	0	0	0	0	0.014154	0.00803	0	0.009034	0.005499					0	0	0	0	0	0	0	0	0	0	0	0	0.01149	0.01149	0.006091	0.52618	0.47382	0.002995	0.584676	0.415324
61	1013081	509233	503848	5897.77	3361.62	409000	204265	204735	604081	304968	299113	0	0	0	0	0.014715	0.008197	0	0.009483	0.005628					0	0	0	0	0	0	0	0	0	0	0	0	0.00867	0.00867	0.005222	0.541377	0.458623	0.002606	0.586121	0.413879
62	998551	496976	501575	6225.23	3783.5	405177	200018	205159	593374	296958	296416	0	0	0	0	0.015772	0.009195	0	0.01034	0.0064					0	0	0	0	0	0	0	0	0	0	0	0	0.00892	0.00892	0.004366	0.530898	0.469102	0.00206	0.575784	0.424216
63	921002	454970	466032	6884.81	4313.5	389735	192077	197659	531267	262893	268373	0	0	0	0	0.018537	0.011098	0	0.012645	0.007899					0	0	0	0	0	0	0	0	0	0	0	0	0.00906	0.00906	0.004359	0.557896	0.442104	0.001854	0.570825	0.429175
64	896944	442012	454933	7430.87	4769.32	384727	188350	196377	512217	253661	258556	0	0	0	0	0.020338	0.012454	0	0.014193	0.008987					0	0	0	0	0	0	0	0	0	0	0	0	0.00862	0.00862	0.004128	0.582097	0.417903	0.001633	0.568616	0.431384
65	814225	397577	416649	6909.32	4469.94	343194	165925	177268	471032	231651	239380	0	0	0	0	0.021008	0.012753	0	0.014779	0.009229					0	0	0	0	0	0	0	0	0	0	0	0	0.00781	0.00781	0.003759	0.558523	0.441477	0.001417	0.560336	0.439664
66	771457	377793	393664	7422.79	4905.2	338393	163978	174415	433064	213815	219248	0	0	0	0	0.023318	0.014613	0	0.016833	0.010748					0	0	0	0	0	0	0	0	0	0	0	0	0.00794	0.00794	0.003098	0.559412	0.440588	0.001267	0.558216	0.441784
67	720119	355190	364929	8122.16	5468.16	318534	156837	161697	401585	198352	203233	0	0	0	0	0.026645	0.017395	0	0.01988	0.013066					0	0	0	0	0	0	0	0	0	0	0	0	0.00854	0.00854	0.003031	0.548273	0.451727	0.001108	0.545045	0.454955
68	610766	298469	312297	6556.79	4508.28	271162	132470	138692	339605	166000	173605	0	0	0	0	0.025691	0.016789	0	0.018997	0.012556					0	0	0	0	0	0	0	0	0	0	0	0	0.00861	0.00861	0.003038	0.536677	0.463323	0.001046	0.542838	0.457162
69	565358	277665	287694	7170.77	5041.64	250901	122949	127951	314458	154715	159743	0	0	0	0	0.029689	0.020159	0	0.022755	0.015414					0	0	0	0	0	0	0	0	0	0	0	0	0.00762	0.00762	0.002746	0.540835	0.459165	0.000982	0.540683	0.459317
70	537160	261997	275163	8378.87	6428.36	240669	116150	124519	296491	145847	150644	0	0	0	0	0.035907	0.026395	0	0.028854	0.020855					0	0	0	0	0	0	0	0	0	0	0	0	0.00739	0.00739	0.003028	0.542078	0.457922	0.000976	0.54079	0.45921
71	490133	238969	251164	7993.74	6253.73	221530	107213	114317	268603	131756	136847	0	0	0	0	0.037333	0.028015	0	0.030292	0.022296					0	0	0	0	0	0	0	0	0	0	0	0	0.00842	0.00842	0.002423	0.548046	0.451954	0.000734	0.539131	0.460869
72	382036	185926	196110	7163.45	5737.48	168132	81554	86578	213904	104372	109532	0	0	0	0	0.042398	0.032707	0	0.035505	0.026529					0	0	0	0	0	0	0	0	0	0	0	0	0.00775	0.00775	0.002616	0.579592	0.420408	0.000779	0.54727	0.45273
73	342738	168088	174650	6443.87	4987.15	148106	72490	75616	194632	95598	99034	0	0	0	0	0.04226	0.032022	0	0.035361	0.025908					0	0	0	0	0	0	0	0	0	0	0	0	0.00739	0.00739	0.002315	0.597171	0.402829	0.000677	0.560441	0.439559
74	328337	159654	168683	6957.14	5688.31	140851	68411	72440	187486	91243	96243	0	0	0	0	0.047346	0.037467	0	0.04075	0.030903					0	0	0	0	0	0	0	0	0	0	0	0	0.00741	0.00741	0.002118	0.600336	0.399664	0.000605	0.549031	0.450969
75	304127	147485	156642	7301.63	6171	129982	62873	67109	174145	84612	89533	0	0	0	0	0.053002	0.043364	0	0.046911	0.036421					0	0	0	0	0	0	0	0	0	0	0	0	0.00795	0.00795	0.001874	0.587923	0.412077	0.000529	0.540708	0.459292
76	291494	142516	148978	7200.92	5877.87	122762	60200	62562	168732	82316	86416	0	0	0	0	0.053984	0.043486	0	0.047999	0.036536					0	0	0	0	0	0	0	0	0	0	0	0	0.0079	0.0079	0.001544	0.604887	0.395113	0.000454	0.542583	0.457417
77	254016	123927	130089	7127.59	6139.42	107865	53057	54809	146151	70871	75280	0	0	0	0	0.060474	0.051423	0	0.055298	0.044115					0	0	0	0	0	0	0	0	0	0	0	0	0.00785	0.00785	0.001368	0.595213	0.404787	0.000422	0.550951	0.449049
78	260643	126913	133730	8192.86	7309.45	113278	55686	57592	147365	71227	76137	0	0	0	0	0.066907	0.058931	0	0.062716	0.051427					0	0	0	0	0	0	0	0	0	0	0	0	0.0078	0.0078	0.001081	0.599078	0.400922	0.000328	0.53057	0.46943
79	243209	117500	125709	7778.01	7134.04	106408	51632	54776	136801	65867	70934	0	0	0	0	0.0684	0.061004	0	0.064469	0.053465					0	0	0	0	0	0	0	0	0	0	0	0	0.00775	0.00775	0.00089	0.5968	0.4032	0.000275	0.539319	0.460681
80	219408	103790	115618	8162.04	8277.28	95813	45316	50497	123595	58474	65121	0	0	0	0	0.079627	0.075834	0	0.077875	0.068302					0	0	0	0	0	0	0	0	0	0	0	0	0.00769	0.00769	0.00098	0.611474	0.388526	0.000283	0.526757	0.473243
81	203448	94128	109319	7323.3	7796.48	91047	42067	48981	112400	52061	60339	0	0	0	0	0.078859	0.075478	0	0.076947	0.067941					0	0	0	0	0	0	0	0	0	0	0	0	0.00764	0.00764	0.000591	0.581928	0.418072	0.000189	0.516043	0.483957
82	171385	78503	92882	7216.4	7964.3	76689	34937	41752	94696	43566	51130	0	0	0	0	0.091373	0.089705	0	0.092368	0.082514					0	0	0	0	0	0	0	0	0	0	0	0	0.00759	0.00759	0.000583	0.625153	0.374847	0.000181	0.509773	0.490227
83	152326	69200	83126	7680.64	8937.92	69457	31155	38302	82869	38045	44824	0	0	0	0	0.10795	0.110841	0	0.113483	0.104687					0	0	0	0	0	0	0	0	0	0	0	0	0.00754	0.00754	0.000479	0.578009	0.421991	0.000152	0.495217	0.504783
84	129674	58147	71526	6229.58	7756.73	60751	26848	33903	68923	31300	37623	0	0	0	0	0.104669	0.111656	0	0.109247	0.105554					0	0	0	0	0	0	0	0	0	0	0	0	0.00749	0.00749	0.000367	0.593023	0.406977	0.000121	0.497823	0.502177
85	103181	45964	57217	5312.87	6859.39	48355	20954	27401	54826	25010	29816	0	0	0	0	0.111929	0.122668	0	0.118653	0.117325					0	0	0	0	0	0	0	0	0	0	0	0	0.00744	0.00744	0.000316	0.554054	0.445946	0.000109	0.473813	0.526187
86	96020	42049	53971	5419.63	7159.91	45762	19618	26144	50258	22432	27827	0	0	0	0	0.123372	0.134908	0	0.133707	0.130552					0	0	0	0	0	0	0	0	0	0	0	0	0.0074	0.0074	0.000268	0.511936	0.488064	8.5e-05	0.46237	0.53763
87	70007	30312	39695	3976.9	5421.72	33462	14186	19276	36545	16126	20419	0	0	0	0	0.125355	0.138656	0	0.13634	0.134629					0	0	0	0	0	0	0	0	0	0	0	0	0.00735	0.00735	0.000178	0.568	0.432	7.1e-05	0.456151	0.543849
88	58401	24884	33517	3622.27	5286.78	28271	11775	16496	30131	13109	17021	0	0	0	0	0.137581	0.158781	0	0.152739	0.15672					0	0	0	0	0	0	0	0	0	0	0	0	0.0073	0.0073	0.000169	0.506329	0.493671	6.5e-05	0.469943	0.530057
89	44992	19161	25832	3023.39	4574.83	21797	9125	12672	23195	10036	13159	0	0	0	0	0.147912	0.177116	0	0.166769	0.177097					0	0	0	0	0	0	0	0	0	0	0	0	0.00725	0.00725	0.000142	0.507538	0.492462	5.1e-05	0.458014	0.541986
90	32964	13844	19121	2051.18	3358.23	16133	6656	9477	16832	7188	9644	0	0	0	0	0.139874	0.175722	0	0.15584	0.175541					0	0	0	0	0	0	0	0	0	0	0	0	0.0072	0.0072	0.000122	0.502924	0.497076	4.5e-05	0.425197	0.574803
91	27478	11405	16073	2077.89	3413.5	13697	5589	8108	13781	5817	7965	0	0	0	0	0.168581	0.210316	0	0.195236	0.214471					0	0	0	0	0	0	0	0	0	0	0	0	0.00716	0.00716	7.2e-05	0.514851	0.485149	3.7e-05	0.494517	0.505483
92	19926	8156	11770	1460.15	2559.89	9892	3973	5919	10033	4182	5851	0	0	0	0	0.165911	0.215108	0	0.191532	0.219906					0	0	0	0	0	0	0	0	0	0	0	0	0.00711	0.00711	7.4e-05	0.490385	0.509615	3.5e-05	0.504532	0.495468
93	14197	5820	8377	1050.26	1996.26	7255	2932	4323	6942	2888	4054	0	0	0	0	0.167448	0.234667	0	0.193664	0.24218					0	0	0	0	0	0	0	0	0	0	0	0	0.00706	0.00706	4.9e-05	0.478261	0.521739	2.2e-05	0.483632	0.516368
94	9880	4132	5748	783.775	1450.77	5020	2070	2950	4860	2062	2798	0	0	0	0	0.175111	0.24782	0	0.204314	0.257219					0	0	0	0	0	0	0	0	0	0	0	0	0.00702	0.00702	4e-05	0.571429	0.428571	2.5e-05	0.534332	0.465668
95	6687	2857	3831	452.81	974.134	3395	1432	1963	3292	1424	1868	0	0	0	0	0.148954	0.249569	0	0.168194	0.259224					0	0	0	0	0	0	0	0	0	0	0	0	0.00697	0.00697	2.9e-05	0.414634	0.585366	2.2e-05	0.533089	0.466911
96	4821	2068	2753	336.043	791.298	2529	1078	1451	2292	989	1302	0	0	0	0	0.152707	0.280678	0	0.173332	0.294957					0	0	0	0	0	0	0	0	0	0	0	0	0.00692	0.00692	1.8e-05	0.56	0.44	1.9e-05	0.518181	0.481819
97	2958	1359	1599	233.219	471.166	1529	687	842	1429	672	757	0	0	0	0	0.16005	0.28742	0	0.18343	0.302719					0	0	0	0	0	0	0	0	0	0	0	0	0.00688	0.00688	2.6e-05	0.567568	0.432432	2e-05	0.583783	0.416217
98	1983	943	1041	127.386	275.452	1003	457	546	980	486	495	0	0	0	0	0.128827	0.259331	0	0.140971	0.270418					0	0	0	0	0	0	0	0	0	0	0	0	0.00683	0.00683	3e-05	0.571429	0.428571	2.1e-05	0.598794	0.401206
99	1446	711	734	70.8082	159.521	735	357	378	711	354	356	0	0	0	0	0.098208	0.21501	0	0.100983	0.219795					0	0	0	0	0	0	0	0	0	0	0	0	0.00679	0.00679	1.6e-05	0.454545	0.545455	1.3e-05	0.594844	0.405156
100	2028	797	1232	472.798	514.087	949	357	593	1079	440	639	0	0	0	0	0.634071	0.444652	0	0.560079	0.391875					0	0	0	0	0	0	0	0	0	0	0	0	0.00674	0.00674	6e-06	0.111111	0.888889	5e-06	0.37512	0.62488
