# Supplementary material for: Demographic forecast modelling using SSA-XGBoost for smart population management based on multi-sources data
Source: PLoS One. 2025 Jun 25;20(6):e0320298. doi: 10.1371/journal.pone.0320298 (PMC12193076; doi:10.1371/journal.pone.0320298)
Supplement: S1 Data — (ZIP) [file pone.0320298.s001.zip › 分年龄分性别10年人口数据/hbtj20ssss2017.xls]

## Sheet: hbtj20ssss2017
year	xt	xtm	xtf	deathm	deathf	axt	axtm	axtf	cxt	cxtm	cxtf	nt	ntm	ntf	ant	antm	antf	cnt	cntm	cntf	ht	ht1	ht2	ht3	aht	aht1	aht2	aht3	aht4	aht5	cht	cht1	cht2	cht3	cht4	cht5	awt	cwt	imfb	immr	imfr	iofb	iomr	iofr
0	1079434	574494	504940	10015.2	8621.5	383278	204130	179148	696156	370364	325792	0	0	0	0	0.021073	0.02001	0	0.015427	0.01546					0	0	0	0	0	0	0	0	0	0	0	0	0.01223	0.01223	0.002261	0.528338	0.471662	0.002532	0.565115	0.434885
1	1098177	584145	514032	1744.75	1364.57	395724	210258	185466	702453	373887	328566	0	0	0	0	0.004338	0.003453	0	0.002227	0.002204					0	0	0	0	0	0	0	0	0	0	0	0	0.01233	0.01233	0.00742	0.541835	0.458165	0.007302	0.568209	0.431791
2	894964	475642	419322	890.012	691.736	312775	165819	146956	582189	309823	272366	0	0	0	0	0.002873	0.002218	0	0.001335	0.001343					0	0	0	0	0	0	0	0	0	0	0	0	0.01055	0.01055	0.007637	0.552997	0.447003	0.007311	0.568269	0.431731
3	1176273	625024	551249	718.379	482.771	437465	231507	205957	738808	393517	345292	0	0	0	0	0.001818	0.001204	0	0.000756	0.00068					0	0	0	0	0	0	0	0	0	0	0	0	0.01048	0.01048	0.007438	0.538381	0.461619	0.007059	0.564906	0.435094
4	1152900	612268	540632	565.877	324.142	456944	241315	215629	695956	370953	325003	0	0	0	0	0.001458	0.000828	0	0.000577	0.000448					0	0	0	0	0	0	0	0	0	0	0	0	0.01185	0.01185	0.007435	0.547779	0.452221	0.006968	0.570778	0.429222
5	1233055	654426	578630	521.051	236.326	477032	251361	225671	756023	403064	352959	0	0	0	0	0.001292	0.000578	0	0.000487	0.0003					0	0	0	0	0	0	0	0	0	0	0	0	0.01295	0.01295	0.007128	0.542894	0.457106	0.006343	0.576729	0.423271
6	1180385	626016	554369	423.339	165.04	448444	235188	213256	731941	390828	341114	0	0	0	0	0.001122	0.00043	0	0.000408	0.000215					0	0	0	0	0	0	0	0	0	0	0	0	0.01243	0.01243	0.006917	0.540758	0.459242	0.006128	0.579696	0.420304
7	1112296	594562	517734	338.865	118.215	453586	239922	213664	658710	354640	304070	0	0	0	0	0.000932	0.000327	0	0.000325	0.000159					0	0	0	0	0	0	0	0	0	0	0	0	0.01091	0.01091	0.006014	0.543916	0.456084	0.005437	0.585667	0.414333
8	1010342	541771	468571	260.372	78.6999	415090	220608	194482	595253	321163	274090	0	0	0	0	0.000793	0.000244	0	0.000266	0.000114					0	0	0	0	0	0	0	0	0	0	0	0	0.0098	0.0098	0.006127	0.540785	0.459215	0.005244	0.584991	0.415009
9	998696	532390	466306	213.725	61.3845	410315	216510	193805	588381	315880	272501	0	0	0	0	0.000672	0.000193	0	0.000216	8.8e-05					0	0	0	0	0	0	0	0	0	0	0	0	0.01035	0.01035	0.006348	0.547606	0.452394	0.00537	0.586078	0.413922
10	974298	518237	456062	201.966	62.341	393435	207199	186236	580864	311038	269826	0	0	0	0	0.000658	0.0002	0	0.000211	9.3e-05					0	0	0	0	0	0	0	0	0	0	0	0	0.0069	0.0069	0.006689	0.535228	0.464772	0.005197	0.585103	0.414897
11	978254	520970	457284	170.217	50.2609	405078	213748	191330	573176	307222	265955	0	0	0	0	0.000552	0.000164	0	0.00017	7.1e-05					0	0	0	0	0	0	0	0	0	0	0	0	0.00716	0.00716	0.005826	0.533236	0.466764	0.004574	0.584019	0.415981
12	952618	504179	448438	168.189	56.4458	400325	209975	190350	552293	294204	258089	0	0	0	0	0.00056	0.000184	0	0.000172	8.3e-05					0	0	0	0	0	0	0	0	0	0	0	0	0.00646	0.00646	0.006134	0.531569	0.468431	0.004639	0.582989	0.417011
13	925468	488006	437462	137.707	47.2053	396403	207960	188443	529065	280046	249018	0	0	0	0	0.000475	0.000158	0	0.000139	7e-05					0	0	0	0	0	0	0	0	0	0	0	0	0.00686	0.00686	0.005619	0.52971	0.47029	0.004051	0.579242	0.420758
14	759127	404502	354625	132.189	44.4787	331440	175459	155981	427687	229043	198644	0	0	0	0	0.000538	0.000182	0	0.000165	8.1e-05					0	0	0	0	0	0	0	0	0	0	0	0	0.00947	0.00947	0.005777	0.528651	0.471349	0.004021	0.575287	0.424713
15	800146	423040	377105	172.102	60.7638	324767	171067	153700	475379	251974	223405	0	0	0	0	0.000682	0.000234	0	0.00022	0.000111					0	0	0	0	0	0	0	0	0	0	0	0	0.01349	0.01349	0.007216	0.544396	0.455604	0.00525	0.579716	0.420284
16	816493	430542	385950	166.787	61.2329	330065	172981	157084	486427	257561	228867	0	0	0	0	0.000653	0.000231	0	0.000209	0.000109					0	0	0	0	0	0	0	0	0	0	0	0	0.0168	0.0168	0.009298	0.532389	0.467611	0.007976	0.565918	0.434082
17	752606	401757	350849	186.584	68.8191	284176	150502	133674	468430	251255	217175	0	0	0	0	0.000794	0.000289	0	0.000267	0.000139					0	0	0	0	0	0	0	0	0	0	0	0	0.0176	0.0176	0.013098	0.536526	0.463474	0.014081	0.546103	0.453897
18	641828	341361	300467	172.817	67.6752	232487	122663	109824	409341	218698	190643	0	0	0	0	0.000874	0.000335	0	0.0003	0.000162					0	0	0	0	0	0	0	0	0	0	0	0	0.01753	0.01753	0.019192	0.532141	0.467859	0.020756	0.535838	0.464162
19	615907	325931	289975	95.8643	35.7773	210376	109904	100471	405531	216027	189504	0	0	0	0	0.000544	0.000192	0	0.000167	8.7e-05					0	0	0	0	0	0	0	0	0	0	0	0	0.02005	0.02005	0.028713	0.53734	0.46266	0.028255	0.533838	0.466162
20	583238	308000	275238	121.866	48.7201	183130	95186	87944	400108	212815	187294	0	0	0	0	0.000737	0.000275	0	0.000243	0.000131					0	0	0	0	0	0	0	0	0	0	0	0	0.02104	0.02104	0.043493	0.550783	0.449217	0.041398	0.537215	0.462785
21	586132	307790	278342	204.448	89.5187	171558	88503	83055	414574	219287	195287	0	0	0	0	0.001205	0.00049	0	0.000446	0.00025					0	0	0	0	0	0	0	0	0	0	0	0	0.01941	0.01941	0.038403	0.566246	0.433754	0.040319	0.543641	0.456359
22	677418	351208	326210	184.756	88.8578	175291	89725	85566	502127	261483	240643	0	0	0	0	0.00101	0.000431	0	0.00036	0.000216					0	0	0	0	0	0	0	0	0	0	0	0	0.01888	0.01888	0.030323	0.572733	0.427267	0.037149	0.550556	0.449444
23	821902	419161	402742	290.542	149.706	191837	97984	93853	630065	321176	308889	0	0	0	0	0.001323	0.000588	0	0.000501	0.000306					0	0	0	0	0	0	0	0	0	0	0	0	0.01745	0.01745	0.028483	0.574906	0.425094	0.039848	0.556768	0.443232
24	1028495	518252	510242	264.971	148.538	242911	123387	119525	785583	394866	390718	0	0	0	0	0.001005	0.000468	0	0.000357	0.000237					0	0	0	0	0	0	0	0	0	0	0	0	0.01538	0.01538	0.024836	0.567276	0.432724	0.03526	0.557485	0.442515
25	1084725	548232	536493	275.488	156.686	271099	136844	134255	813626	411388	402238	0	0	0	0	0.000979	0.000463	0	0.000344	0.000235					0	0	0	0	0	0	0	0	0	0	0	0	0.01279	0.01279	0.022042	0.565726	0.434274	0.031005	0.561975	0.438025
26	1075151	544515	530636	315.262	177.951	298720	150577	148143	776431	393937	382493	0	0	0	0	0.001076	0.000517	0	0.000389	0.000265					0	0	0	0	0	0	0	0	0	0	0	0	0.01009	0.01009	0.021258	0.562372	0.437628	0.030264	0.56315	0.43685
27	1372385	684424	687961	355.598	199.519	404962	201656	203306	967423	482768	484655	0	0	0	0	0.000959	0.000445	0	0.000336	0.000225					0	0	0	0	0	0	0	0	0	0	0	0	0.00888	0.00888	0.021977	0.556657	0.443343	0.029104	0.566336	0.433664
28	1429308	700432	728876	382.968	225.137	443135	215338	227797	986173	485095	501078	0	0	0	0	0.00099	0.000467	0	0.00035	0.000237					0	0	0	0	0	0	0	0	0	0	0	0	0.00976	0.00976	0.025517	0.566945	0.433055	0.032166	0.570391	0.429609
29	1406708	689115	717593	400.784	227.74	486401	234566	251835	920307	454549	465758	0	0	0	0	0.001011	0.000466	0	0.00036	0.000237					0	0	0	0	0	0	0	0	0	0	0	0	0.00727	0.00727	0.022249	0.575561	0.424439	0.027775	0.575686	0.424314
30	1434616	700617	733999	411.244	225.098	532259	256428	275830	902357	444189	458168	0	0	0	0	0.000994	0.000444	0	0.000352	0.000224					0	0	0	0	0	0	0	0	0	0	0	0	0.01007	0.01007	0.022956	0.57702	0.42298	0.026171	0.579144	0.420856
31	1262102	613063	649039	432.77	232.847	499758	240774	258984	762344	372289	390056	0	0	0	0	0.001148	0.000509	0	0.00042	0.000259					0	0	0	0	0	0	0	0	0	0	0	0	0.00961	0.00961	0.02244	0.583389	0.416611	0.026419	0.58496	0.41504
32	1094291	532035	562256	361.245	195.645	454126	220328	233798	640165	311708	328457	0	0	0	0	0.001085	0.000487	0	0.000392	0.000249					0	0	0	0	0	0	0	0	0	0	0	0	0.00947	0.00947	0.021705	0.580195	0.419805	0.024954	0.584136	0.415864
33	1055214	514332	540881	398.034	206.453	437635	213949	223686	617579	300384	317195	0	0	0	0	0.001223	0.000533	0	0.000454	0.000275					0	0	0	0	0	0	0	0	0	0	0	0	0.01029	0.01029	0.019043	0.57976	0.42024	0.022656	0.588146	0.411854
34	1016288	496918	519371	410.6	223.086	401766	197733	204033	614522	299185	315337	0	0	0	0	0.00132	0.000605	0	0.0005	0.000316					0	0	0	0	0	0	0	0	0	0	0	0	0.01018	0.01018	0.021787	0.583962	0.416038	0.025503	0.591088	0.408912
35	1198909	591649	607260	520.214	285.337	460347	229330	231017	738562	362319	376242	0	0	0	0	0.00142	0.00067	0	0.000537	0.000347					0	0	0	0	0	0	0	0	0	0	0	0	0.01013	0.01013	0.022024	0.58162	0.41838	0.025442	0.590802	0.409198
36	1116401	551557	564844	530.245	277.094	413916	205746	208170	702484	345811	356674	0	0	0	0	0.001562	0.000704	0	0.000604	0.000366					0	0	0	0	0	0	0	0	0	0	0	0	0.0104	0.0104	0.022995	0.578651	0.421349	0.02658	0.592665	0.407335
37	1003760	499123	504637	508.795	264.374	364718	182407	182311	639042	316716	322326	0	0	0	0	0.001659	0.00075	0	0.000651	0.000396					0	0	0	0	0	0	0	0	0	0	0	0	0.01138	0.01138	0.024068	0.581756	0.418244	0.026167	0.597089	0.402911
38	924862	458531	466331	505.858	266.069	322972	160830	162142	601890	297701	304189	0	0	0	0	0.001807	0.000823	0	0.000723	0.000436					0	0	0	0	0	0	0	0	0	0	0	0	0.01353	0.01353	0.024485	0.585497	0.414503	0.025683	0.595777	0.404223
39	906099	451731	454369	557.434	284.052	301493	150954	150539	604606	300776	303830	0	0	0	0	0.002029	0.000904	0	0.000835	0.000487					0	0	0	0	0	0	0	0	0	0	0	0	0.01546	0.01546	0.023486	0.586935	0.413065	0.024411	0.598314	0.401686
40	806023	404669	401354	547.336	278.925	262590	132646	129944	543433	272023	271410	0	0	0	0	0.002215	0.001004	0	0.000932	0.000547					0	0	0	0	0	0	0	0	0	0	0	0	0.01473	0.01473	0.025606	0.586549	0.413451	0.025593	0.593301	0.406699
41	835349	422174	413175	533.317	266.169	262675	132706	129968	572674	289467	283207	0	0	0	0	0.002108	0.000941	0	0.000876	0.000508					0	0	0	0	0	0	0	0	0	0	0	0	0.01585	0.01585	0.021588	0.593391	0.406609	0.022183	0.594571	0.405429
42	796526	399725	396801	600.312	312.162	249532	125574	123958	546994	274151	272843	0	0	0	0	0.002462	0.001136	0	0.001062	0.000628					0	0	0	0	0	0	0	0	0	0	0	0	0.01021	0.01021	0.023166	0.587874	0.412126	0.023527	0.593436	0.406564
43	840078	416819	423259	691.093	368.317	260589	128554	132035	579489	288265	291223	0	0	0	0	0.002703	0.00125	0	0.001192	0.000698					0	0	0	0	0	0	0	0	0	0	0	0	0.00987	0.00987	0.01748	0.584369	0.415631	0.017489	0.59403	0.40597
44	969166	478871	490295	835.491	463.807	295986	144701	151285	673181	334170	339010	0	0	0	0	0.002841	0.001356	0	0.00127	0.000763					0	0	0	0	0	0	0	0	0	0	0	0	0.01068	0.01068	0.018427	0.590944	0.409056	0.018424	0.601275	0.398725
45	1100789	544104	556685	1063.97	587.351	345242	168278	176964	755547	375826	379722	0	0	0	0	0.003129	0.001493	0	0.00143	0.000851					0	0	0	0	0	0	0	0	0	0	0	0	0.00943	0.00943	0.018161	0.587338	0.412662	0.016766	0.606482	0.393518
46	1194689	596187	598502	1241.5	658.363	397638	195696	201942	797051	400491	396560	0	0	0	0	0.003262	0.001536	0	0.001506	0.000878					0	0	0	0	0	0	0	0	0	0	0	0	0.01028	0.01028	0.016548	0.588754	0.411246	0.014922	0.609122	0.390878
47	1344068	677326	666742	1674.11	864.987	461640	229548	232092	882429	447778	434650	0	0	0	0	0.003774	0.001783	0	0.001804	0.001038					0	0	0	0	0	0	0	0	0	0	0	0	0.01178	0.01178	0.017855	0.599242	0.400758	0.015549	0.622398	0.377602
48	1207211	603100	604111	1667.23	894.767	468235	231553	236682	738976	371546	367429	0	0	0	0	0.004044	0.001975	0	0.001967	0.001163					0	0	0	0	0	0	0	0	0	0	0	0	0.00289	0.00289	0.013002	0.594371	0.405629	0.010783	0.62714	0.37286
49	1283178	641963	641215	1746.26	938.874	512108	252572	259537	771069	389391	381678	0	0	0	0	0.00396	0.001941	0	0.001916	0.00114					0	0	0	0	0	0	0	0	0	0	0	0	0.00547	0.00547	0.007692	0.576492	0.423508	0.005139	0.623962	0.376038
50	1116298	557583	558715	1986.95	1080.13	467650	230328	237322	648648	327255	321393	0	0	0	0	0.004995	0.002501	0	0.002556	0.001514					0	0	0	0	0	0	0	0	0	0	0	0	0.00698	0.00698	0.009739	0.578216	0.421784	0.005566	0.637346	0.362654
51	1197398	597929	599468	2280.78	1297.5	506388	249794	256594	691010	348135	342875	0	0	0	0	0.005298	0.002781	0	0.00275	0.001703					0	0	0	0	0	0	0	0	0	0	0	0	0.00748	0.00748	0.007676	0.587553	0.412447	0.004588	0.652258	0.347742
52	1266245	631126	635119	2484.52	1351.44	523194	256710	266484	743051	374416	368636	0	0	0	0	0.005488	0.002746	0	0.002873	0.001681					0	0	0	0	0	0	0	0	0	0	0	0	0.01038	0.01038	0.009288	0.584962	0.415038	0.005862	0.651571	0.348429
53	1245503	615322	630181	2870.87	1644.87	496156	239784	256372	749347	375538	373809	0	0	0	0	0.006463	0.003354	0	0.003518	0.0021					0	0	0	0	0	0	0	0	0	0	0	0	0.00892	0.00892	0.008943	0.576978	0.423022	0.00597	0.641012	0.358988
54	1444352	721757	722595	3411.08	1871.37	616271	303113	313158	828081	418643	409437	0	0	0	0	0.006425	0.003289	0	0.003496	0.002055					0	0	0	0	0	0	0	0	0	0	0	0	0.00865	0.00865	0.008351	0.572123	0.427877	0.005201	0.623705	0.376295
55	1075168	530238	544930	3037.03	1789.92	449335	216386	232949	625833	313852	311981	0	0	0	0	0.007694	0.004132	0	0.004372	0.002652					0	0	0	0	0	0	0	0	0	0	0	0	0.0113	0.0113	0.008532	0.563538	0.436462	0.005083	0.616492	0.383508
56	660034	319833	340202	2092.81	1253.38	267282	126363	140919	392752	193469	199283	0	0	0	0	0.008729	0.004632	0	0.005116	0.003014					0	0	0	0	0	0	0	0	0	0	0	0	0.011	0.011	0.008435	0.560601	0.439399	0.004915	0.608588	0.391412
57	830618	417141	413477	2779.74	1557.89	324876	161135	163740	505742	256005	249737	0	0	0	0	0.00891	0.004768	0	0.00525	0.003112					0	0	0	0	0	0	0	0	0	0	0	0	0.01146	0.01146	0.007192	0.548253	0.451747	0.004216	0.59937	0.40063
58	823336	415143	408193	3071.91	1692.11	315502	157732	157769	507835	257411	250424	0	0	0	0	0.009816	0.005238	0	0.005919	0.003457					0	0	0	0	0	0	0	0	0	0	0	0	0.00946	0.00946	0.006896	0.537477	0.462523	0.003998	0.597916	0.402084
59	948190	477225	470965	4199.49	2433.87	365604	181949	183655	582586	295276	287309	0	0	0	0	0.011448	0.006441	0	0.007168	0.004354					0	0	0	0	0	0	0	0	0	0	0	0	0.00921	0.00921	0.00592	0.519784	0.480216	0.003138	0.586163	0.413837
60	1022559	514760	507799	5606.57	3269.79	393424	196492	196932	629136	318268	310868	0	0	0	0	0.014022	0.00798	0	0.008959	0.005463					0	0	0	0	0	0	0	0	0	0	0	0	0.01149	0.01149	0.006091	0.52618	0.47382	0.002995	0.584676	0.415324
61	1001384	498961	502424	5660.13	3301.15	379612	187010	192602	621773	311951	309821	0	0	0	0	0.014578	0.008146	0	0.009405	0.005591					0	0	0	0	0	0	0	0	0	0	0	0	0.00867	0.00867	0.005222	0.541377	0.458623	0.002606	0.586121	0.413879
62	1005871	504279	501592	6203.39	3729.97	386730	192181	194549	619140	312098	307043	0	0	0	0	0.015625	0.009138	0	0.010255	0.006358					0	0	0	0	0	0	0	0	0	0	0	0	0.00892	0.00892	0.004366	0.530898	0.469102	0.00206	0.575784	0.424216
63	990904	492031	498873	7264.68	4533.91	382511	187896	194615	608393	304135	304257	0	0	0	0	0.018364	0.011029	0	0.012541	0.007847					0	0	0	0	0	0	0	0	0	0	0	0	0.00906	0.00906	0.004359	0.557896	0.442104	0.001854	0.570825	0.429175
64	912231	449533	462699	7422.93	4777.82	367932	180388	187544	544299	269144	275155	0	0	0	0	0.020148	0.012377	0	0.014076	0.008928					0	0	0	0	0	0	0	0	0	0	0	0	0.00862	0.00862	0.004128	0.582097	0.417903	0.001633	0.568616	0.431384
65	887064	435872	451192	7479.93	4791.82	364145	177312	186832	522919	258560	264359	0	0	0	0	0.020812	0.012674	0	0.014657	0.009169					0	0	0	0	0	0	0	0	0	0	0	0	0.00781	0.00781	0.003759	0.558523	0.441477	0.001417	0.560336	0.439664
66	804602	391652	412950	7537.49	5057.07	324432	155963	168469	480170	235689	244481	0	0	0	0	0.023101	0.014522	0	0.016694	0.010678					0	0	0	0	0	0	0	0	0	0	0	0	0.00794	0.00794	0.003098	0.559412	0.440588	0.001267	0.558216	0.441784
67	761052	371431	389622	8347.11	5768.02	318257	153290	164967	442796	218141	224654	0	0	0	0	0.026396	0.017287	0	0.019716	0.012981					0	0	0	0	0	0	0	0	0	0	0	0	0.00854	0.00854	0.003031	0.548273	0.451727	0.001108	0.545045	0.454955
68	708558	348146	360412	7524.74	5137.86	298546	146070	152476	410013	202076	207936	0	0	0	0	0.025451	0.016685	0	0.01884	0.012474					0	0	0	0	0	0	0	0	0	0	0	0	0.00861	0.00861	0.003038	0.536677	0.463323	0.001046	0.542838	0.457162
69	601479	292875	308605	7459.19	5346.53	255670	124160	131510	345809	168715	177095	0	0	0	0	0.029412	0.020034	0	0.022567	0.015313					0	0	0	0	0	0	0	0	0	0	0	0	0.00762	0.00762	0.002746	0.540835	0.459165	0.000982	0.540683	0.459317
70	555272	271648	283624	8573.03	6543.82	236025	114944	121081	319247	156704	162544	0	0	0	0	0.035572	0.026231	0	0.028616	0.020719					0	0	0	0	0	0	0	0	0	0	0	0	0.00739	0.00739	0.003028	0.542078	0.457922	0.000976	0.54079	0.45921
71	524128	254601	269527	8393.6	6632.81	223748	107285	116463	300380	147316	153064	0	0	0	0	0.036985	0.027841	0	0.030042	0.02215					0	0	0	0	0	0	0	0	0	0	0	0	0.00842	0.00842	0.002423	0.548046	0.451954	0.000734	0.539131	0.460869
72	477823	232137	245685	8848.2	7133.66	206384	99277	107107	271439	132860	138579	0	0	0	0	0.042003	0.032504	0	0.035212	0.026355					0	0	0	0	0	0	0	0	0	0	0	0	0.00775	0.00775	0.002616	0.579592	0.420408	0.000779	0.54727	0.45273
73	370869	179837	191032	6818.48	5408.94	156175	75294	80881	214694	104543	110151	0	0	0	0	0.041866	0.031823	0	0.035069	0.025738					0	0	0	0	0	0	0	0	0	0	0	0	0.00739	0.00739	0.002315	0.597171	0.402829	0.000677	0.560441	0.439559
74	332916	162658	170257	7007.99	5688.92	137623	66937	70686	195292	95721	99571	0	0	0	0	0.046904	0.037235	0	0.040413	0.030701					0	0	0	0	0	0	0	0	0	0	0	0	0.00741	0.00741	0.002118	0.600336	0.399664	0.000605	0.549031	0.450969
75	317125	153578	163546	7519.83	6381.75	129798	62643	67154	187327	90935	96392	0	0	0	0	0.052508	0.043095	0	0.046523	0.036183					0	0	0	0	0	0	0	0	0	0	0	0	0.00795	0.00795	0.001874	0.587923	0.412077	0.000529	0.540708	0.459292
76	291807	140925	150882	7044.7	5904.38	119068	57236	61832	172739	83688	89050	0	0	0	0	0.05348	0.043216	0	0.047602	0.036297					0	0	0	0	0	0	0	0	0	0	0	0	0.0079	0.0079	0.001544	0.604887	0.395113	0.000454	0.542583	0.457417
77	279405	135934	143472	7732.27	6707.37	112395	54747	57648	167011	81187	85824	0	0	0	0	0.05991	0.051104	0	0.054841	0.043826					0	0	0	0	0	0	0	0	0	0	0	0	0.00785	0.00785	0.001368	0.595213	0.404787	0.000422	0.550951	0.449049
78	241541	117309	124232	7492.17	6721.57	98019	47928	50091	143522	69381	74141	0	0	0	0	0.066283	0.058566	0	0.062198	0.051091					0	0	0	0	0	0	0	0	0	0	0	0	0.0078	0.0078	0.001081	0.599078	0.400922	0.000328	0.53057	0.46943
79	245783	119129	126654	7807.69	7119.52	102175	49953	52222	143608	69175	74433	0	0	0	0	0.067762	0.060626	0	0.063936	0.053115					0	0	0	0	0	0	0	0	0	0	0	0	0.00775	0.00775	0.00089	0.5968	0.4032	0.000275	0.539319	0.460681
80	229036	110211	118826	8588.18	8435.22	95852	46274	49578	133184	63936	69248	0	0	0	0	0.078884	0.075364	0	0.077232	0.067855					0	0	0	0	0	0	0	0	0	0	0	0	0.00769	0.00769	0.00098	0.611474	0.388526	0.000283	0.526757	0.473243
81	203386	95890	107496	7390.22	7593.48	85094	40111	44983	118292	55780	62512	0	0	0	0	0.078123	0.07501	0	0.076311	0.067496					0	0	0	0	0	0	0	0	0	0	0	0	0.00764	0.00764	0.000591	0.581928	0.418072	0.000189	0.516043	0.483957
82	188748	87100	101648	7938.38	8645.81	80940	37284	43657	107808	49816	57992	0	0	0	0	0.090521	0.089149	0	0.091605	0.081974					0	0	0	0	0	0	0	0	0	0	0	0	0.00759	0.00759	0.000583	0.625153	0.374847	0.000181	0.509773	0.490227
83	156544	71503	85042	7876.18	9070.03	67201	30548	36653	89344	40955	48389	0	0	0	0	0.106943	0.110154	0	0.112545	0.104002					0	0	0	0	0	0	0	0	0	0	0	0	0.00754	0.00754	0.000479	0.578009	0.421991	0.000152	0.495217	0.504783
84	135961	61688	74273	6559.12	7989	59596	26748	32848	76365	34940	41426	0	0	0	0	0.103693	0.110964	0	0.108344	0.104863					0	0	0	0	0	0	0	0	0	0	0	0	0.00749	0.00749	0.000367	0.593023	0.406977	0.000121	0.497823	0.502177
85	115898	52049	63850	5967.69	7597.62	52195	23139	29057	63703	28910	34793	0	0	0	0	0.110885	0.121907	0	0.117673	0.116557					0	0	0	0	0	0	0	0	0	0	0	0	0.00744	0.00744	0.000316	0.554054	0.445946	0.000109	0.473813	0.526187
86	91199	40755	50444	5218.2	6643.97	41118	17917	23201	50081	22838	27243	0	0	0	0	0.122221	0.134072	0	0.132602	0.129698					0	0	0	0	0	0	0	0	0	0	0	0	0.0074	0.0074	0.000268	0.511936	0.488064	8.5e-05	0.46237	0.53763
87	83545	36702	46844	4779.86	6353.64	38385	16559	21826	45160	20142	25018	0	0	0	0	0.124186	0.137796	0	0.135213	0.133748					0	0	0	0	0	0	0	0	0	0	0	0	0.00735	0.00735	0.000178	0.568	0.432	7.1e-05	0.456151	0.543849
88	60711	26391	34320	3816.23	5377.15	27981	11951	16030	32730	14440	18290	0	0	0	0	0.136298	0.157797	0	0.151477	0.155695					0	0	0	0	0	0	0	0	0	0	0	0	0.0073	0.0073	0.000169	0.506329	0.493671	6.5e-05	0.469943	0.530057
89	49584	21312	28271	3340.3	4975.02	23186	9784	13401	26398	11528	14870	0	0	0	0	0.146532	0.176018	0	0.165391	0.175938					0	0	0	0	0	0	0	0	0	0	0	0	0.00725	0.00725	0.000142	0.507538	0.492462	5.1e-05	0.458014	0.541986
90	37471	16182	21289	2381.03	3715.06	17567	7494	10073	19903	8687	11216	0	0	0	0	0.138569	0.174633	0	0.154552	0.174392					0	0	0	0	0	0	0	0	0	0	0	0	0.0072	0.0072	0.000122	0.502924	0.497076	4.5e-05	0.425197	0.574803
91	27585	11809	15776	2139.66	3330.75	13063	5517	7546	14522	6292	8230	0	0	0	0	0.167009	0.209012	0	0.193623	0.213068					0	0	0	0	0	0	0	0	0	0	0	0	0.00716	0.00716	7.2e-05	0.514851	0.485149	3.7e-05	0.494517	0.505483
92	22022	9344	12678	1660.45	2740.68	10667	4480	6188	11355	4865	6490	0	0	0	0	0.164364	0.213774	0	0.189949	0.218467					0	0	0	0	0	0	0	0	0	0	0	0	0.00711	0.00711	7.4e-05	0.490385	0.509615	3.5e-05	0.504532	0.495468
93	15930	6706	9223	1204.34	2186.09	7686	3195	4491	8244	3511	4733	0	0	0	0	0.165886	0.233212	0	0.192064	0.240595					0	0	0	0	0	0	0	0	0	0	0	0	0.00706	0.00706	4.9e-05	0.478261	0.521739	2.2e-05	0.483632	0.516368
94	11160	4776	6383	899.127	1601.75	5552	2354	3198	5608	2422	3186	0	0	0	0	0.173478	0.246284	0	0.202626	0.255536					0	0	0	0	0	0	0	0	0	0	0	0	0.00702	0.00702	4e-05	0.571429	0.428571	2.5e-05	0.534332	0.465668
95	7646	3344	4302	526.292	1087.49	3791	1646	2146	3855	1699	2156	0	0	0	0	0.147565	0.248022	0	0.166804	0.257528					0	0	0	0	0	0	0	0	0	0	0	0	0.00697	0.00697	2.9e-05	0.414634	0.585366	2.2e-05	0.533089	0.466911
96	5252	2400	2852	388.335	815.943	2598	1175	1424	2654	1225	1429	0	0	0	0	0.151283	0.278938	0	0.1719	0.293027					0	0	0	0	0	0	0	0	0	0	0	0	0.00692	0.00692	1.8e-05	0.56	0.44	1.9e-05	0.518181	0.481819
97	3693	1731	1962	294.134	574.812	1890	881	1009	1802	849	953	0	0	0	0	0.158557	0.285638	0	0.181914	0.300738					0	0	0	0	0	0	0	0	0	0	0	0	0.00688	0.00688	2.6e-05	0.567568	0.432432	2e-05	0.583783	0.416217
98	2257	1127	1130	150.777	297.225	1138	557	581	1119	570	549	0	0	0	0	0.127625	0.257723	0	0.139806	0.268649					0	0	0	0	0	0	0	0	0	0	0	0	0.00683	0.00683	3e-05	0.571429	0.428571	2.1e-05	0.598794	0.401206
99	1580	812	768	80.324	165.864	775	384	392	805	429	376	0	0	0	0	0.097292	0.213677	0	0.100149	0.218357					0	0	0	0	0	0	0	0	0	0	0	0	0.00679	0.00679	1.6e-05	0.454545	0.545455	1.3e-05	0.594844	0.405156
100	2256	962	1294	566.672	535.634	1043	437	606	1214	526	688	0	0	0	0	0.628157	0.441895	0	0.555451	0.389311					0	0	0	0	0	0	0	0	0	0	0	0	0.00674	0.00674	6e-06	0.111111	0.888889	5e-06	0.37512	0.62488
