# Supplementary material for: Demographic forecast modelling using SSA-XGBoost for smart population management based on multi-sources data
Source: PLoS One. 2025 Jun 25;20(6):e0320298. doi: 10.1371/journal.pone.0320298 (PMC12193076; doi:10.1371/journal.pone.0320298)
Supplement: S1 Data — (ZIP) [file pone.0320298.s001.zip › 分年龄分性别10年人口数据/hbtj20ssss2018.xls]

## Sheet: hbtj20ssss2018
year	xt	xtm	xtf	deathm	deathf	axt	axtm	axtf	cxt	cxtm	cxtf	nt	ntm	ntf	ant	antm	antf	cnt	cntm	cntf	ht	ht1	ht2	ht3	aht	aht1	aht2	aht3	aht4	aht5	cht	cht1	cht2	cht3	cht4	cht5	awt	cwt	imfb	immr	imfr	iofb	iomr	iofr
0	877205	466805	410400	7884.02	6870.66	284784	151648	133136	592420	315157	277263	0	0	0	0	0.020583	0.019787	0	0.015112	0.015279					0	0	0	0	0	0	0	0	0	0	0	0	0.01223	0.01223	0.002261	0.528338	0.471662	0.002532	0.565115	0.434885
1	1073083	570764	502319	1616.11	1290.41	357044	189640	167404	716039	381124	334914	0	0	0	0	0.004185	0.003387	0	0.002158	0.00216					0	0	0	0	0	0	0	0	0	0	0	0	0.01233	0.01233	0.00742	0.541835	0.458165	0.007302	0.568209	0.431791
2	1092691	580909	511782	1043.17	824.039	372379	197340	175039	720313	383569	336743	0	0	0	0	0.002771	0.002176	0	0.001294	0.001316					0	0	0	0	0	0	0	0	0	0	0	0	0.01055	0.01055	0.007637	0.552997	0.447003	0.007311	0.568269	0.431731
3	891165	473262	417903	506.049	349.864	294788	155875	138913	596377	317387	278990	0	0	0	0	0.001754	0.001181	0	0.000733	0.000666					0	0	0	0	0	0	0	0	0	0	0	0	0.01048	0.01048	0.007438	0.538381	0.461619	0.007059	0.564906	0.435094
4	1172995	622914	550081	531.389	313.675	409806	216269	193538	763189	406646	356543	0	0	0	0	0.001406	0.000812	0	0.000559	0.000439					0	0	0	0	0	0	0	0	0	0	0	0	0.01185	0.01185	0.007435	0.547779	0.452221	0.006968	0.570778	0.429222
5	1150553	610571	539982	464.855	213.587	425735	224146	201588	724819	386425	338394	0	0	0	0	0.001255	0.000566	0	0.000475	0.000294					0	0	0	0	0	0	0	0	0	0	0	0	0.01295	0.01295	0.007128	0.542894	0.457106	0.006343	0.576729	0.423271
6	1230927	652785	578142	421.89	166.429	445845	234222	211623	785082	418563	366519	0	0	0	0	0.00109	0.000421	0	0.000398	0.000211					0	0	0	0	0	0	0	0	0	0	0	0	0.01243	0.01243	0.006917	0.540758	0.459242	0.006128	0.579696	0.420304
7	1178433	624491	553942	328.183	119.479	422697	221086	201611	755737	403405	352331	0	0	0	0	0.000906	0.00032	0	0.000317	0.000156					0	0	0	0	0	0	0	0	0	0	0	0	0.01091	0.01091	0.006014	0.543916	0.456084	0.005437	0.585667	0.414333
8	1110916	593357	517559	269.695	83.7758	430259	227037	203222	680657	366320	314337	0	0	0	0	0.00077	0.000239	0	0.000259	0.000112					0	0	0	0	0	0	0	0	0	0	0	0	0.0098	0.0098	0.006127	0.540785	0.459215	0.005244	0.584991	0.415009
9	1009148	540715	468433	206.089	59.2848	392605	208142	184462	616543	332572	283971	0	0	0	0	0.000653	0.000189	0	0.000211	8.6e-05					0	0	0	0	0	0	0	0	0	0	0	0	0.01035	0.01035	0.006348	0.547606	0.452394	0.00537	0.586078	0.413922
10	998250	531674	466576	199.73	62.1142	395523	208325	187198	602727	323349	279378	0	0	0	0	0.000639	0.000196	0	0.000206	9.1e-05					0	0	0	0	0	0	0	0	0	0	0	0	0.0069	0.0069	0.006689	0.535228	0.464772	0.005197	0.585103	0.414897
11	973810	517548	456263	159.572	48.2855	378718	199080	179638	595092	318467	276625	0	0	0	0	0.000536	0.000161	0	0.000166	7e-05					0	0	0	0	0	0	0	0	0	0	0	0	0.00716	0.00716	0.005826	0.533236	0.466764	0.004574	0.584019	0.415981
12	978078	520445	457633	164.972	55.407	391455	206215	185240	586624	314231	272393	0	0	0	0	0.000544	0.00018	0	0.000168	8.1e-05					0	0	0	0	0	0	0	0	0	0	0	0	0.00646	0.00646	0.006134	0.531569	0.468431	0.004639	0.582989	0.417011
13	952748	503881	448867	134.431	46.7893	386082	202158	183924	566666	301723	264943	0	0	0	0	0.000462	0.000155	0	0.000136	6.9e-05					0	0	0	0	0	0	0	0	0	0	0	0	0.00686	0.00686	0.005619	0.52971	0.47029	0.004051	0.579242	0.420758
14	925874	487885	437990	149.994	52.3881	377028	197362	179666	548846	290522	258324	0	0	0	0	0.000523	0.000178	0	0.000161	7.9e-05					0	0	0	0	0	0	0	0	0	0	0	0	0.00947	0.00947	0.005777	0.528651	0.471349	0.004021	0.575287	0.424713
15	759330	404283	355047	159.824	56.173	308338	162731	145607	450992	241552	209440	0	0	0	0	0.000663	0.000229	0	0.000215	0.000109					0	0	0	0	0	0	0	0	0	0	0	0	0.01349	0.01349	0.007216	0.544396	0.455604	0.00525	0.579716	0.420284
16	798485	421685	376800	152.868	57.0782	296298	155451	140846	502187	266234	235953	0	0	0	0	0.000634	0.000226	0	0.000204	0.000107					0	0	0	0	0	0	0	0	0	0	0	0	0.0168	0.0168	0.009298	0.532389	0.467611	0.007976	0.565918	0.434082
17	809747	426665	383083	190.69	73.1116	299023	156081	142942	510725	270584	240140	0	0	0	0	0.000771	0.000283	0	0.00026	0.000136					0	0	0	0	0	0	0	0	0	0	0	0	0.0176	0.0176	0.013098	0.536526	0.463474	0.014081	0.546103	0.453897
18	742605	396263	346342	191.456	75.5801	256894	135523	121371	485711	260740	224971	0	0	0	0	0.000849	0.000328	0	0.000293	0.000159					0	0	0	0	0	0	0	0	0	0	0	0	0.01753	0.01753	0.019192	0.532141	0.467859	0.020756	0.535838	0.464162
19	631437	335891	295547	94.5167	35.232	206813	108652	98161	424624	227238	197385	0	0	0	0	0.000529	0.000188	0	0.000163	8.5e-05					0	0	0	0	0	0	0	0	0	0	0	0	0.02005	0.02005	0.028713	0.53734	0.46266	0.028255	0.533838	0.466162
20	602618	319478	283140	121.969	48.8754	185529	96561	88968	417089	222917	194172	0	0	0	0	0.000716	0.00027	0	0.000237	0.000128					0	0	0	0	0	0	0	0	0	0	0	0	0.02104	0.02104	0.043493	0.550783	0.449217	0.041398	0.537215	0.462785
21	565489	299368	266121	192.042	83.5557	162101	83990	78111	403388	215378	188010	0	0	0	0	0.001171	0.00048	0	0.000435	0.000245					0	0	0	0	0	0	0	0	0	0	0	0	0.01941	0.01941	0.038403	0.566246	0.433754	0.040319	0.543641	0.456359
22	563544	296122	267423	152.935	71.962	151404	77773	73630	412141	218348	193792	0	0	0	0	0.000981	0.000422	0	0.000351	0.000211					0	0	0	0	0	0	0	0	0	0	0	0	0.01888	0.01888	0.030323	0.572733	0.427267	0.037149	0.550556	0.449444
23	648359	335620	312740	226.986	114.835	155112	78980	76133	493247	256640	236607	0	0	0	0	0.001285	0.000576	0	0.000489	0.0003					0	0	0	0	0	0	0	0	0	0	0	0	0.01745	0.01745	0.028483	0.574906	0.425094	0.039848	0.556768	0.443232
24	795549	404716	390833	195.919	109.944	172594	87703	84892	622955	317014	305941	0	0	0	0	0.000976	0.000459	0	0.000348	0.000232					0	0	0	0	0	0	0	0	0	0	0	0	0.01538	0.01538	0.024836	0.567276	0.432724	0.03526	0.557485	0.442515
25	1005542	505420	500121	238.903	139.759	223375	112967	110408	782166	392453	389713	0	0	0	0	0.000951	0.000454	0	0.000335	0.00023					0	0	0	0	0	0	0	0	0	0	0	0	0.01279	0.01279	0.022042	0.565726	0.434274	0.031005	0.561975	0.438025
26	1061981	535372	526609	287.796	167.647	253494	127463	126030	808487	407908	400579	0	0	0	0	0.001045	0.000507	0	0.000379	0.000259					0	0	0	0	0	0	0	0	0	0	0	0	0.01009	0.01009	0.021258	0.562372	0.437628	0.030264	0.56315	0.43685
27	1055048	532837	522211	260.288	145.196	281905	141585	140320	773143	391252	381891	0	0	0	0	0.000932	0.000436	0	0.000328	0.00022					0	0	0	0	0	0	0	0	0	0	0	0	0.00888	0.00888	0.021977	0.556657	0.443343	0.029104	0.566336	0.433664
28	1351637	672445	679192	346.815	200.99	381340	189229	192111	970297	483215	487082	0	0	0	0	0.000962	0.000458	0	0.000341	0.000232					0	0	0	0	0	0	0	0	0	0	0	0	0.00976	0.00976	0.025517	0.566945	0.433055	0.032166	0.570391	0.429609
29	1411523	690158	721365	371.788	216.497	423700	205298	218403	987823	484860	502962	0	0	0	0	0.000982	0.000457	0	0.000351	0.000232					0	0	0	0	0	0	0	0	0	0	0	0	0.00727	0.00727	0.022249	0.575561	0.424439	0.027775	0.575686	0.424314
30	1392294	680672	711622	370.863	207.32	458841	220534	238307	933453	460138	473316	0	0	0	0	0.000966	0.000435	0	0.000343	0.000219					0	0	0	0	0	0	0	0	0	0	0	0	0.01007	0.01007	0.022956	0.57702	0.42298	0.026171	0.579144	0.420856
31	1419179	691506	727673	453.941	248.939	503410	241735	261675	915769	449771	465998	0	0	0	0	0.001115	0.000499	0	0.00041	0.000254					0	0	0	0	0	0	0	0	0	0	0	0	0.00961	0.00961	0.02244	0.583389	0.416611	0.026419	0.58496	0.41504
32	1248072	604720	643352	383.655	214.272	473059	227161	245898	775013	377559	397454	0	0	0	0	0.001054	0.000477	0	0.000382	0.000244					0	0	0	0	0	0	0	0	0	0	0	0	0.00947	0.00947	0.021705	0.580195	0.419805	0.024954	0.584136	0.415864
33	1080800	523875	556925	386.17	205.728	427846	206837	221009	652954	317038	335916	0	0	0	0	0.001188	0.000522	0	0.000443	0.000269					0	0	0	0	0	0	0	0	0	0	0	0	0.01029	0.01029	0.019043	0.57976	0.42024	0.022656	0.588146	0.411854
34	1040473	505392	535081	406.067	225.395	412261	200801	211460	628213	304591	323621	0	0	0	0	0.001282	0.000593	0	0.000488	0.000309					0	0	0	0	0	0	0	0	0	0	0	0	0.01018	0.01018	0.021787	0.583962	0.416038	0.025503	0.591088	0.408912
35	1001900	488138	513762	417.56	237.747	378420	185545	192875	623480	302593	320887	0	0	0	0	0.001391	0.000662	0	0.000527	0.000343					0	0	0	0	0	0	0	0	0	0	0	0	0.01013	0.01013	0.022024	0.58162	0.41838	0.025442	0.590802	0.409198
36	1183716	582214	601502	546.673	290.223	433116	214962	218154	750600	367253	383347	0	0	0	0	0.00153	0.000696	0	0.000593	0.000361					0	0	0	0	0	0	0	0	0	0	0	0	0.0104	0.0104	0.022995	0.578651	0.421349	0.02658	0.592665	0.407335
37	1103154	543155	559999	536.163	287.426	387390	191772	195618	715764	351382	364381	0	0	0	0	0.001625	0.000741	0	0.000639	0.000391					0	0	0	0	0	0	0	0	0	0	0	0	0.01138	0.01138	0.024068	0.581756	0.418244	0.026167	0.597089	0.402911
38	991816	491656	500160	527.066	280.256	337256	167916	169339	654560	323739	330821	0	0	0	0	0.00177	0.000813	0	0.00071	0.000431					0	0	0	0	0	0	0	0	0	0	0	0	0.01353	0.01353	0.024485	0.585497	0.414503	0.025683	0.595777	0.404223
39	913730	451505	462225	540.991	283.731	295353	146321	149032	618377	305184	313193	0	0	0	0	0.001987	0.000893	0	0.00082	0.000481					0	0	0	0	0	0	0	0	0	0	0	0	0.01546	0.01546	0.023486	0.586935	0.413065	0.024411	0.598314	0.401686
40	895580	445222	450357	580.326	305.964	276792	137917	138875	618787	307305	311482	0	0	0	0	0.002169	0.000992	0	0.000915	0.00054					0	0	0	0	0	0	0	0	0	0	0	0	0.01473	0.01473	0.025606	0.586549	0.413451	0.025593	0.593301	0.406699
41	796078	398669	397409	487.748	250.464	239420	120343	119077	556658	278326	278332	0	0	0	0	0.002064	0.00093	0	0.00086	0.000502					0	0	0	0	0	0	0	0	0	0	0	0	0.01585	0.01585	0.021588	0.593391	0.406609	0.022183	0.594571	0.405429
42	825203	415938	409264	603.945	315.357	247093	124358	122735	578109	291580	286529	0	0	0	0	0.002411	0.001122	0	0.001043	0.00062					0	0	0	0	0	0	0	0	0	0	0	0	0.01021	0.01021	0.023166	0.587874	0.412126	0.023527	0.593436	0.406564
43	788979	394980	393999	636.481	335.561	235441	118047	117393	553538	276932	276605	0	0	0	0	0.002647	0.001235	0	0.00117	0.000689					0	0	0	0	0	0	0	0	0	0	0	0	0.00987	0.00987	0.01748	0.584369	0.415631	0.017489	0.59403	0.40597
44	832043	411705	420338	697.96	389.604	244753	120238	124514	587290	291466	295824	0	0	0	0	0.002782	0.00134	0	0.001247	0.000753					0	0	0	0	0	0	0	0	0	0	0	0	0.01068	0.01068	0.018427	0.590944	0.409056	0.018424	0.601275	0.398725
45	963197	474785	488412	893.258	501.589	280357	136543	143814	682840	338241	344599	0	0	0	0	0.003064	0.001475	0	0.001404	0.00084					0	0	0	0	0	0	0	0	0	0	0	0	0.00943	0.00943	0.018161	0.587338	0.412662	0.016766	0.606482	0.393518
46	1095446	540384	555061	1070.46	590.314	325704	158153	167551	769741	382231	387510	0	0	0	0	0.003194	0.001518	0	0.001479	0.000867					0	0	0	0	0	0	0	0	0	0	0	0	0.01028	0.01028	0.016548	0.588754	0.411246	0.014922	0.609122	0.390878
47	1189678	592511	597167	1400.52	751.957	372205	182434	189771	817473	410077	407396	0	0	0	0	0.003696	0.001762	0	0.001771	0.001025					0	0	0	0	0	0	0	0	0	0	0	0	0.01178	0.01178	0.017855	0.599242	0.400758	0.015549	0.622398	0.377602
48	1340118	674254	665864	1758.4	947.786	453308	224946	228361	886810	449307	437503	0	0	0	0	0.00396	0.001951	0	0.001931	0.001148					0	0	0	0	0	0	0	0	0	0	0	0	0.00289	0.00289	0.013002	0.594371	0.405629	0.010783	0.62714	0.37286
49	1205777	601696	604081	1578.97	862.313	453874	223927	229947	751903	377770	374134	0	0	0	0	0.003878	0.001918	0	0.001881	0.001126					0	0	0	0	0	0	0	0	0	0	0	0	0.00547	0.00547	0.007692	0.576492	0.423508	0.005139	0.623962	0.376038
50	1283412	641383	642028	2186.98	1204.17	492724	242379	250345	790688	399004	391684	0	0	0	0	0.004891	0.002471	0	0.00251	0.001495					0	0	0	0	0	0	0	0	0	0	0	0	0.00698	0.00698	0.009739	0.578216	0.421784	0.005566	0.637346	0.362654
51	1115213	556291	558923	2049.69	1183.32	448291	220137	228155	666922	336154	330768	0	0	0	0	0.005188	0.002748	0	0.0027	0.001682					0	0	0	0	0	0	0	0	0	0	0	0	0.00748	0.00748	0.007676	0.587553	0.412447	0.004588	0.652258	0.347742
52	1195727	596145	599581	2281.13	1251.12	477728	234786	242942	717998	361359	356639	0	0	0	0	0.005374	0.002713	0	0.002821	0.00166					0	0	0	0	0	0	0	0	0	0	0	0	0.01038	0.01038	0.009288	0.584962	0.415038	0.005862	0.651571	0.348429
53	1263730	628798	634932	2871	1632.05	497366	243176	254191	766364	385622	380742	0	0	0	0	0.006329	0.003314	0	0.003454	0.002074					0	0	0	0	0	0	0	0	0	0	0	0	0.00892	0.00892	0.008943	0.576978	0.423022	0.00597	0.641012	0.358988
54	1242812	613070	629742	2754.23	1576.59	472084	227334	244751	770728	385737	384991	0	0	0	0	0.006292	0.00325	0	0.003432	0.002029					0	0	0	0	0	0	0	0	0	0	0	0	0.00865	0.00865	0.008351	0.572123	0.427877	0.005201	0.623705	0.376295
55	1441298	719175	722123	4005.06	2322.94	578011	283135	294876	863288	436040	427247	0	0	0	0	0.007534	0.004083	0	0.004293	0.002619					0	0	0	0	0	0	0	0	0	0	0	0	0.0113	0.0113	0.008532	0.563538	0.436462	0.005083	0.616492	0.383508
56	1072720	528161	544559	3365.94	1972.13	421830	202265	219565	650890	325896	324994	0	0	0	0	0.008548	0.004577	0	0.005023	0.002976					0	0	0	0	0	0	0	0	0	0	0	0	0.011	0.011	0.008435	0.560601	0.439399	0.004915	0.608588	0.391412
57	658676	318488	340188	2062.04	1262.42	250208	117714	132494	408468	200774	207694	0	0	0	0	0.008725	0.004711	0	0.005155	0.003073					0	0	0	0	0	0	0	0	0	0	0	0	0.01146	0.01146	0.007192	0.548253	0.451747	0.004216	0.59937	0.40063
58	828256	415040	413216	2988.57	1684.75	307263	151742	155522	520993	263298	257695	0	0	0	0	0.009612	0.005176	0	0.005811	0.003414					0	0	0	0	0	0	0	0	0	0	0	0	0.00946	0.00946	0.006896	0.537477	0.462523	0.003998	0.597916	0.402084
59	820735	412865	407869	3525.97	2063.42	298621	148629	149992	522114	264236	257878	0	0	0	0	0.011211	0.006364	0	0.007038	0.0043					0	0	0	0	0	0	0	0	0	0	0	0	0.00921	0.00921	0.00592	0.519784	0.480216	0.003138	0.586163	0.413837
60	944151	474114	470037	5058.37	2982.2	341322	169004	172318	602829	305110	297719	0	0	0	0	0.01389	0.00793	0	0.008885	0.005427					0	0	0	0	0	0	0	0	0	0	0	0	0.01149	0.01149	0.006091	0.52618	0.47382	0.002995	0.584676	0.415324
61	1015848	510141	505707	5703.79	3284.25	372075	184924	187151	643773	325217	318556	0	0	0	0	0.014441	0.008095	0	0.009327	0.005554					0	0	0	0	0	0	0	0	0	0	0	0	0.00867	0.00867	0.005222	0.541377	0.458623	0.002606	0.586121	0.413879
62	994420	494215	500205	5958.54	3664.62	358411	175652	182759	636010	318564	317446	0	0	0	0	0.015478	0.009081	0	0.01017	0.006316					0	0	0	0	0	0	0	0	0	0	0	0	0.00892	0.00892	0.004366	0.530898	0.469102	0.00206	0.575784	0.424216
63	998253	499329	498924	7247.35	4472.69	364506	180223	184284	633747	319107	314640	0	0	0	0	0.018192	0.01096	0	0.012437	0.007796					0	0	0	0	0	0	0	0	0	0	0	0	0.00906	0.00906	0.004359	0.557896	0.442104	0.001854	0.570825	0.429175
64	981492	486191	495301	7843.79	5025.5	360576	176177	184399	620915	310013	310902	0	0	0	0	0.019959	0.0123	0	0.013959	0.008869					0	0	0	0	0	0	0	0	0	0	0	0	0.00862	0.00862	0.004128	0.582097	0.417903	0.001633	0.568616	0.431384
65	902315	443381	458934	7475.93	4801.68	347793	169580	178213	554522	273801	280721	0	0	0	0	0.020617	0.012595	0	0.014535	0.009109					0	0	0	0	0	0	0	0	0	0	0	0	0.00781	0.00781	0.003759	0.558523	0.441477	0.001417	0.560336	0.439664
66	876517	429360	447157	8161.28	5421.54	343739	166413	177326	532778	262947	269831	0	0	0	0	0.022884	0.014432	0	0.016555	0.010608					0	0	0	0	0	0	0	0	0	0	0	0	0.00794	0.00794	0.003098	0.559412	0.440588	0.001267	0.558216	0.441784
67	793904	385160	408744	8490.89	5952.73	304706	145576	159131	489198	239585	249614	0	0	0	0	0.026148	0.017179	0	0.019552	0.012896					0	0	0	0	0	0	0	0	0	0	0	0	0.00854	0.00854	0.003031	0.548273	0.451727	0.001108	0.545045	0.454955
68	748940	364149	384791	7734.31	5419.07	297894	142548	155345	451047	221601	229446	0	0	0	0	0.025212	0.016581	0	0.018684	0.012392					0	0	0	0	0	0	0	0	0	0	0	0	0.00861	0.00861	0.003038	0.536677	0.463323	0.001046	0.542838	0.457162
69	697649	341570	356079	8567.94	6095.11	281104	136708	144396	416544	204862	211683	0	0	0	0	0.029136	0.019909	0	0.02238	0.015213					0	0	0	0	0	0	0	0	0	0	0	0	0.00762	0.00762	0.002746	0.540835	0.459165	0.000982	0.540683	0.459317
70	590777	286557	304219	8927.39	6943.55	240233	115929	124304	350544	170629	179915	0	0	0	0	0.035238	0.026068	0	0.028379	0.020583					0	0	0	0	0	0	0	0	0	0	0	0	0.00739	0.00739	0.003028	0.542078	0.457922	0.000976	0.54079	0.45921
71	541913	264048	277865	8592.5	6754.92	219129	106022	113107	322784	158026	164757	0	0	0	0	0.036638	0.027668	0	0.029793	0.022005					0	0	0	0	0	0	0	0	0	0	0	0	0.00842	0.00842	0.002423	0.548046	0.451954	0.000734	0.539131	0.460869
72	511020	247359	263661	9301.45	7570.17	208209	99218	108991	302810	148141	154669	0	0	0	0	0.041609	0.032302	0	0.03492	0.026182					0	0	0	0	0	0	0	0	0	0	0	0	0.00775	0.00775	0.002616	0.579592	0.420408	0.000779	0.54727	0.45273
73	463558	224353	239205	8415.25	6721.42	191449	91517	99932	272109	132836	139273	0	0	0	0	0.041473	0.031625	0	0.034778	0.025569					0	0	0	0	0	0	0	0	0	0	0	0	0.00739	0.00739	0.002315	0.597171	0.402829	0.000677	0.560441	0.439559
74	360235	174024	186211	7418.02	6170.52	144963	69441	75522	215272	104584	110688	0	0	0	0	0.046464	0.037003	0	0.040078	0.0305					0	0	0	0	0	0	0	0	0	0	0	0	0.00741	0.00741	0.002118	0.600336	0.399664	0.000605	0.549031	0.450969
75	321638	156524	165114	7581.46	6385.56	126680	61223	65457	194958	95302	99656	0	0	0	0	0.052015	0.042827	0	0.046137	0.035946					0	0	0	0	0	0	0	0	0	0	0	0	0.00795	0.00795	0.001874	0.587923	0.412077	0.000529	0.540708	0.459292
76	304364	146793	157570	7258.44	6107.59	118770	56963	61808	185593	89831	95763	0	0	0	0	0.052978	0.042947	0	0.047207	0.036059					0	0	0	0	0	0	0	0	0	0	0	0	0.0079	0.0079	0.001544	0.604887	0.395113	0.000454	0.542583	0.457417
77	279837	134492	145345	7572.5	6740.56	108914	51998	56916	170923	82494	88429	0	0	0	0	0.059348	0.050786	0	0.054386	0.043538					0	0	0	0	0	0	0	0	0	0	0	0	0.00785	0.00785	0.001368	0.595213	0.404787	0.000422	0.550951	0.449049
78	265749	128706	137043	8135.41	7347.64	102032	49401	52631	163717	79305	84412	0	0	0	0	0.065661	0.058202	0	0.061682	0.050756					0	0	0	0	0	0	0	0	0	0	0	0	0.0078	0.0078	0.001081	0.599078	0.400922	0.000328	0.53057	0.46943
79	227964	110222	117742	7148.55	6552.38	88344	42962	45383	139620	67260	72359	0	0	0	0	0.067126	0.060249	0	0.063406	0.052766					0	0	0	0	0	0	0	0	0	0	0	0	0.00775	0.00775	0.00089	0.5968	0.4032	0.000275	0.539319	0.460681
80	231588	111806	119782	8632.88	8427.98	91956	44731	47225	139632	67076	72557	0	0	0	0	0.078144	0.074895	0	0.076591	0.06741					0	0	0	0	0	0	0	0	0	0	0	0	0.00769	0.00769	0.00098	0.611474	0.388526	0.000283	0.526757	0.473243
81	212425	101882	110544	7780.21	7742.89	85056	40925	44131	127369	60956	66413	0	0	0	0	0.07739	0.074544	0	0.075678	0.067053					0	0	0	0	0	0	0	0	0	0	0	0	0.00764	0.00764	0.000591	0.581928	0.418072	0.000189	0.516043	0.483957
82	188818	88794	100024	8024.82	8432.45	75588	35524	40064	113230	53270	59961	0	0	0	0	0.089672	0.088595	0	0.090845	0.081436					0	0	0	0	0	0	0	0	0	0	0	0	0.00759	0.00759	0.000583	0.625153	0.374847	0.000181	0.509773	0.490227
83	172501	79376	93125	8674.49	9857.18	70876	32577	38299	101625	46799	54826	0	0	0	0	0.10594	0.109469	0	0.111611	0.10332					0	0	0	0	0	0	0	0	0	0	0	0	0.00754	0.00754	0.000479	0.578009	0.421991	0.000152	0.495217	0.504783
84	139849	63794	76056	6730.48	8114.76	57635	26216	31419	82215	37578	44637	0	0	0	0	0.10272	0.110274	0	0.107445	0.104175					0	0	0	0	0	0	0	0	0	0	0	0	0.00749	0.00749	0.000367	0.593023	0.406977	0.000121	0.497823	0.502177
85	121622	55258	66364	6290.56	7835.16	51181	23042	28139	70441	32216	38225	0	0	0	0	0.109845	0.121149	0	0.116697	0.115792					0	0	0	0	0	0	0	0	0	0	0	0	0.00744	0.00744	0.000316	0.554054	0.445946	0.000109	0.473813	0.526187
86	102522	46184	56338	5867.19	7366.97	44369	19777	24593	58153	26408	31745	0	0	0	0	0.121074	0.133238	0	0.131502	0.128847					0	0	0	0	0	0	0	0	0	0	0	0	0.0074	0.0074	0.000268	0.511936	0.488064	8.5e-05	0.46237	0.53763
87	79439	35607	43832	4607.19	5902.62	34485	15121	19364	44954	20486	24467	0	0	0	0	0.123021	0.136939	0	0.134091	0.13287					0	0	0	0	0	0	0	0	0	0	0	0	0.00735	0.00735	0.000178	0.568	0.432	7.1e-05	0.456151	0.543849
88	72512	31976	40536	4591.44	6308.71	32091	13946	18145	40421	18030	22391	0	0	0	0	0.135019	0.156816	0	0.15022	0.154673					0	0	0	0	0	0	0	0	0	0	0	0	0.0073	0.0073	0.000169	0.506329	0.493671	6.5e-05	0.469943	0.530057
89	51608	22625	28983	3523.47	5067.57	22952	9930	13022	28656	12694	15961	0	0	0	0	0.145157	0.174923	0	0.164019	0.174784					0	0	0	0	0	0	0	0	0	0	0	0	0.00725	0.00725	0.000142	0.507538	0.492462	5.1e-05	0.458014	0.541986
90	41343	18015	23328	2632.58	4044.71	18690	8036	10653	22654	9979	12675	0	0	0	0	0.137269	0.173547	0	0.15327	0.173248					0	0	0	0	0	0	0	0	0	0	0	0	0.0072	0.0072	0.000122	0.502924	0.497076	4.5e-05	0.425197	0.574803
91	31402	13816	17586	2487.65	3690.68	14232	6211	8021	17170	7604	9565	0	0	0	0	0.165442	0.207712	0	0.192016	0.21167					0	0	0	0	0	0	0	0	0	0	0	0	0.00716	0.00716	7.2e-05	0.514851	0.485149	3.7e-05	0.494517	0.505483
92	22148	9685	12463	1711.35	2678.45	10185	4424	5761	11963	5261	6702	0	0	0	0	0.162822	0.212445	0	0.188373	0.217033					0	0	0	0	0	0	0	0	0	0	0	0	0.00711	0.00711	7.4e-05	0.490385	0.509615	3.5e-05	0.504532	0.495468
93	17646	7696	9950	1371.65	2344.14	8301	3604	4697	9345	4092	5253	0	0	0	0	0.16433	0.231762	0	0.19047	0.239016					0	0	0	0	0	0	0	0	0	0	0	0	0.00706	0.00706	4.9e-05	0.478261	0.521739	2.2e-05	0.483632	0.516368
94	12548	5508	7040	1032.15	1756.9	5890	2566	3324	6658	2942	3716	0	0	0	0	0.171851	0.244752	0	0.200945	0.253859					0	0	0	0	0	0	0	0	0	0	0	0	0.00702	0.00702	4e-05	0.571429	0.428571	2.5e-05	0.534332	0.465668
95	8659	3873	4786	604.637	1202.91	4201	1873	2328	4459	2000	2459	0	0	0	0	0.146181	0.24648	0	0.16542	0.255838					0	0	0	0	0	0	0	0	0	0	0	0	0.00697	0.00697	2.9e-05	0.414634	0.585366	2.2e-05	0.533089	0.466911
96	6025	2815	3210	452.04	912.786	2909	1351	1558	3116	1464	1652	0	0	0	0	0.149864	0.277203	0	0.170474	0.291104					0	0	0	0	0	0	0	0	0	0	0	0	0.00692	0.00692	1.8e-05	0.56	0.44	1.9e-05	0.518181	0.481819
97	4048	2011	2037	340.37	594.099	1952	961	992	2096	1050	1046	0	0	0	0	0.15707	0.283862	0	0.180405	0.298765					0	0	0	0	0	0	0	0	0	0	0	0	0.00688	0.00688	2.6e-05	0.567568	0.432432	2e-05	0.583783	0.416217
98	2826	1437	1389	190.372	363.468	1411	714	697	1415	722	693	0	0	0	0	0.126428	0.25612	0	0.138646	0.266886					0	0	0	0	0	0	0	0	0	0	0	0	0.00683	0.00683	3e-05	0.571429	0.428571	2.1e-05	0.598794	0.401206
99	1808	973	835	95.261	179.223	885	468	417	923	505	418	0	0	0	0	0.096379	0.212348	0	0.099318	0.216924					0	0	0	0	0	0	0	0	0	0	0	0	0.00679	0.00679	1.6e-05	0.454545	0.545455	1.3e-05	0.594844	0.405156
100	2489	1127	1362	655.867	559.506	1116	491	625	1373	636	737	0	0	0	0	0.622264	0.439147	0	0.550842	0.386756					0	0	0	0	0	0	0	0	0	0	0	0	0.00674	0.00674	6e-06	0.111111	0.888889	5e-06	0.37512	0.62488
