# Supplementary material for: Demographic forecast modelling using SSA-XGBoost for smart population management based on multi-sources data
Source: PLoS One. 2025 Jun 25;20(6):e0320298. doi: 10.1371/journal.pone.0320298 (PMC12193076; doi:10.1371/journal.pone.0320298)
Supplement: S1 Data — (ZIP) [file pone.0320298.s001.zip › 分年龄分性别10年人口数据/hbtj20ssss2019.xls]

## Sheet: hbtj20ssss2019
year	xt	xtm	xtf	deathm	deathf	axt	axtm	axtf	cxt	cxtm	cxtf	nt	ntm	ntf	ant	antm	antf	cnt	cntm	cntf	ht	ht1	ht2	ht3	aht	aht1	aht2	aht3	aht4	aht5	cht	cht1	cht2	cht3	cht4	cht5	awt	cwt	imfb	immr	imfr	iofb	iomr	iofr
0	796956	424051	372905	6934.06	6117.08	232939	124010	108929	564017	300041	263976	0	0	0	0	0.020102	0.019566	0	0.014802	0.015099					0	0	0	0	0	0	0	0	0	0	0	0	0.01223	0.01223	0.002261	0.528338	0.471662	0.002532	0.565115	0.434885
1	871375	463357	408018	1241.81	1012.93	264342	140324	124019	607033	323033	283999	0	0	0	0	0.004036	0.003322	0	0.002091	0.002116					0	0	0	0	0	0	0	0	0	0	0	0	0.01233	0.01233	0.00742	0.541835	0.458165	0.007302	0.568209	0.431791
2	1067544	567512	500032	963.288	777.717	335056	177453	157603	732489	390059	342430	0	0	0	0	0.002672	0.002134	0	0.001254	0.001289					0	0	0	0	0	0	0	0	0	0	0	0	0.01055	0.01055	0.007637	0.552997	0.447003	0.007311	0.568269	0.431731
3	1088361	578237	510124	592.227	416.479	350094	185009	165085	738267	393228	345039	0	0	0	0	0.001692	0.001158	0	0.00071	0.000653					0	0	0	0	0	0	0	0	0	0	0	0	0.01048	0.01048	0.007438	0.538381	0.461619	0.007059	0.564906	0.435094
4	887990	471226	416764	373.479	226.841	275199	145055	130144	612791	326171	286620	0	0	0	0	0.001356	0.000796	0	0.000542	0.00043					0	0	0	0	0	0	0	0	0	0	0	0	0.01185	0.01185	0.007435	0.547779	0.452221	0.006968	0.570778	0.429222
5	1170473	621125	549348	438.877	206.377	380519	200127	180392	789954	420998	368956	0	0	0	0	0.001219	0.000555	0	0.000463	0.000288					0	0	0	0	0	0	0	0	0	0	0	0	0.01295	0.01295	0.007128	0.542894	0.457106	0.006343	0.576729	0.423271
6	1148290	608863	539427	375.879	150.492	396605	208108	188496	751686	400755	350931	0	0	0	0	0.001059	0.000413	0	0.000388	0.000207					0	0	0	0	0	0	0	0	0	0	0	0	0.01243	0.01243	0.006917	0.540758	0.459242	0.006128	0.579696	0.420304
7	1228785	651151	577634	326.541	120.509	419073	219502	199571	809712	431649	378064	0	0	0	0	0.00088	0.000314	0	0.000309	0.000153					0	0	0	0	0	0	0	0	0	0	0	0	0.01091	0.01091	0.006014	0.543916	0.456084	0.005437	0.585667	0.414333
8	1176880	623190	553690	260.937	84.6311	399959	208627	191332	776921	414563	362358	0	0	0	0	0.000748	0.000234	0	0.000253	0.00011					0	0	0	0	0	0	0	0	0	0	0	0	0.0098	0.0098	0.006127	0.540785	0.459215	0.005244	0.584991	0.415009
9	1109520	592182	517338	213.405	62.8786	405887	213588	192299	703633	378594	325039	0	0	0	0	0.000634	0.000185	0	0.000206	8.4e-05					0	0	0	0	0	0	0	0	0	0	0	0	0.01035	0.01035	0.006348	0.547606	0.452394	0.00537	0.586078	0.413922
10	1008529	539900	468630	192.471	60.0314	377781	199884	177897	630748	340016	290732	0	0	0	0	0.000621	0.000192	0	0.000201	8.9e-05					0	0	0	0	0	0	0	0	0	0	0	0	0.0069	0.0069	0.006689	0.535228	0.464772	0.005197	0.585103	0.414897
11	997605	530894	466711	157.72	48.2474	380038	199764	180274	617567	331130	286437	0	0	0	0	0.000521	0.000158	0	0.000162	6.9e-05					0	0	0	0	0	0	0	0	0	0	0	0	0.00716	0.00716	0.005826	0.533236	0.466764	0.004574	0.584019	0.415981
12	973484	516939	456546	154.562	52.9131	365384	191714	173670	608101	325225	282876	0	0	0	0	0.000528	0.000176	0	0.000164	7.9e-05					0	0	0	0	0	0	0	0	0	0	0	0	0.00646	0.00646	0.006134	0.531569	0.468431	0.004639	0.582989	0.417011
13	978072	520069	458003	131.788	46.1561	376872	198160	178713	601200	321909	279290	0	0	0	0	0.000449	0.000152	0	0.000133	6.8e-05					0	0	0	0	0	0	0	0	0	0	0	0	0.00686	0.00686	0.005619	0.52971	0.47029	0.004051	0.579242	0.420758
14	953019	503682	449337	146.241	51.5724	366332	191348	174984	586687	312334	274353	0	0	0	0	0.000508	0.000174	0	0.000157	7.7e-05					0	0	0	0	0	0	0	0	0	0	0	0	0.00947	0.00947	0.005777	0.528651	0.471349	0.004021	0.575287	0.424713
15	925869	487541	438327	181.519	66.4617	349525	182340	167185	576344	305201	271143	0	0	0	0	0.000644	0.000224	0	0.00021	0.000107					0	0	0	0	0	0	0	0	0	0	0	0	0.01349	0.01349	0.007216	0.544396	0.455604	0.00525	0.579716	0.420284
16	757408	402782	354626	141.509	52.6517	280030	147135	132896	477377	255647	221730	0	0	0	0	0.000616	0.000221	0	0.000199	0.000105					0	0	0	0	0	0	0	0	0	0	0	0	0.0168	0.0168	0.009298	0.532389	0.467611	0.007976	0.565918	0.434082
17	791266	417554	373712	175.09	68.0735	267024	139457	127568	524242	278097	246144	0	0	0	0	0.000749	0.000277	0	0.000254	0.000133					0	0	0	0	0	0	0	0	0	0	0	0	0.0176	0.0176	0.013098	0.536526	0.463474	0.014081	0.546103	0.453897
18	799014	420779	378235	195.7	80.3317	269064	139809	129255	529950	280971	248980	0	0	0	0	0.000825	0.000321	0	0.000286	0.000156					0	0	0	0	0	0	0	0	0	0	0	0	0.01753	0.01753	0.019192	0.532141	0.467859	0.020756	0.535838	0.464162
19	731203	390249	340955	104.416	39.205	227321	119343	107978	503882	270905	232977	0	0	0	0	0.000514	0.000184	0	0.000159	8.3e-05					0	0	0	0	0	0	0	0	0	0	0	0	0.02005	0.02005	0.028713	0.53734	0.46266	0.028255	0.533838	0.466162
20	616708	328664	288044	119.975	48.0965	181104	94740	86364	435603	233924	201680	0	0	0	0	0.000696	0.000265	0	0.000231	0.000125					0	0	0	0	0	0	0	0	0	0	0	0	0.02104	0.02104	0.043493	0.550783	0.449217	0.041398	0.537215	0.462785
21	583463	310081	273382	191.894	83.6844	163197	84621	78577	420265	225460	194805	0	0	0	0	0.001138	0.00047	0	0.000424	0.00024					0	0	0	0	0	0	0	0	0	0	0	0	0.01941	0.01941	0.038403	0.566246	0.433754	0.040319	0.543641	0.456359
22	541625	286999	254626	142.881	66.9392	141956	73203	68753	399669	213797	185872	0	0	0	0	0.000953	0.000414	0	0.000342	0.000207					0	0	0	0	0	0	0	0	0	0	0	0	0.01888	0.01888	0.030323	0.572733	0.427267	0.037149	0.550556	0.449444
23	533146	279791	253354	185.645	92.0015	132554	67684	64871	400591	212107	188484	0	0	0	0	0.001248	0.000564	0	0.000477	0.000294					0	0	0	0	0	0	0	0	0	0	0	0	0.01745	0.01745	0.028483	0.574906	0.425094	0.039848	0.556768	0.443232
24	620877	320555	300322	151.216	83.3824	138068	69865	68203	482809	250690	232119	0	0	0	0	0.000948	0.00045	0	0.000339	0.000227					0	0	0	0	0	0	0	0	0	0	0	0	0.01538	0.01538	0.024836	0.567276	0.432724	0.03526	0.557485	0.442515
25	771623	391346	380277	175.355	102.653	157055	79371	77684	614568	311975	302592	0	0	0	0	0.000924	0.000445	0	0.000327	0.000225					0	0	0	0	0	0	0	0	0	0	0	0	0.01279	0.01279	0.022042	0.565726	0.434274	0.031005	0.561975	0.438025
26	981796	492002	489793	249.45	149.456	207593	104511	103082	774203	387491	386711	0	0	0	0	0.001015	0.000497	0	0.00037	0.000254					0	0	0	0	0	0	0	0	0	0	0	0	0.01009	0.01009	0.021258	0.562372	0.437628	0.030264	0.56315	0.43685
27	1040901	523147	517754	237.147	136.522	238102	119213	118889	802799	403935	398865	0	0	0	0	0.000905	0.000427	0	0.00032	0.000215					0	0	0	0	0	0	0	0	0	0	0	0	0.00888	0.00888	0.021977	0.556657	0.443343	0.029104	0.566336	0.433664
28	1033329	520314	513015	252.662	145.722	263724	131889	131835	769605	388425	381180	0	0	0	0	0.000935	0.000449	0	0.000333	0.000227					0	0	0	0	0	0	0	0	0	0	0	0	0.00976	0.00976	0.025517	0.566945	0.433055	0.032166	0.570391	0.429609
29	1332944	661648	671296	336.314	192.974	363452	179789	183663	969492	481859	487633	0	0	0	0	0.000954	0.000448	0	0.000342	0.000227					0	0	0	0	0	0	0	0	0	0	0	0	0.00727	0.00727	0.022249	0.575561	0.424439	0.027775	0.575686	0.424314
30	1396237	681216	715022	343.647	196.694	398292	192254	206037	997945	488961	508984	0	0	0	0	0.000938	0.000426	0	0.000334	0.000214					0	0	0	0	0	0	0	0	0	0	0	0	0.01007	0.01007	0.022956	0.57702	0.42298	0.026171	0.579144	0.420856
31	1375996	671063	704934	409.866	229.628	432504	207088	225415	943493	463975	479518	0	0	0	0	0.001083	0.000489	0	0.0004	0.000249					0	0	0	0	0	0	0	0	0	0	0	0	0.00961	0.00961	0.02244	0.583389	0.416611	0.026419	0.58496	0.41504
32	1404241	682634	721607	402.21	228.983	475295	227408	247888	928946	455226	473720	0	0	0	0	0.001024	0.000467	0	0.000372	0.000239					0	0	0	0	0	0	0	0	0	0	0	0	0.00947	0.00947	0.021705	0.580195	0.419805	0.024954	0.584136	0.415864
33	1233751	596073	637678	411.013	225.454	444524	212617	231908	789227	383456	405770	0	0	0	0	0.001154	0.000512	0	0.000432	0.000263					0	0	0	0	0	0	0	0	0	0	0	0	0.01029	0.01029	0.019043	0.57976	0.42024	0.022656	0.588146	0.411854
34	1065183	514421	550762	393.637	224.814	401857	193463	208393	663327	320958	342369	0	0	0	0	0.001245	0.000581	0	0.000476	0.000303					0	0	0	0	0	0	0	0	0	0	0	0	0.01018	0.01018	0.021787	0.583962	0.416038	0.025503	0.591088	0.408912
35	1025201	496093	529108	415.206	242.186	387265	187842	199422	637936	308250	329686	0	0	0	0	0.001362	0.000654	0	0.000517	0.000339					0	0	0	0	0	0	0	0	0	0	0	0	0.01013	0.01013	0.022024	0.58162	0.41838	0.025442	0.590802	0.409198
36	985932	478257	507675	436.891	240.998	354608	173085	181523	631324	305172	326152	0	0	0	0	0.001498	0.000688	0	0.000582	0.000356					0	0	0	0	0	0	0	0	0	0	0	0	0.0104	0.0104	0.022995	0.578651	0.421349	0.02658	0.592665	0.407335
37	1169528	573252	596276	551.944	300.905	404160	199704	204457	765367	373548	391819	0	0	0	0	0.001591	0.000732	0	0.000627	0.000386					0	0	0	0	0	0	0	0	0	0	0	0	0.01138	0.01138	0.024068	0.581756	0.418244	0.026167	0.597089	0.402911
38	1090264	535126	555138	555.155	304.777	356978	175842	181136	733286	359284	374002	0	0	0	0	0.001733	0.000803	0	0.000697	0.000426					0	0	0	0	0	0	0	0	0	0	0	0	0.01353	0.01353	0.024485	0.585497	0.414503	0.025683	0.595777	0.404223
39	979797	484098	495698	563.204	298.571	307137	152064	155072	672660	332034	340626	0	0	0	0	0.001946	0.000882	0	0.000805	0.000475					0	0	0	0	0	0	0	0	0	0	0	0	0.01546	0.01546	0.023486	0.586935	0.413065	0.024411	0.598314	0.401686
40	902336	444485	457851	562.232	305.258	269987	133022	136965	632349	311462	320886	0	0	0	0	0.002124	0.00098	0	0.000898	0.000533					0	0	0	0	0	0	0	0	0	0	0	0	0.01473	0.01473	0.025606	0.586549	0.413451	0.025593	0.593301	0.406699
41	884801	438730	446071	516.855	274.883	251316	124526	126790	633485	314204	319281	0	0	0	0	0.002021	0.000919	0	0.000844	0.000496					0	0	0	0	0	0	0	0	0	0	0	0	0.01585	0.01585	0.021588	0.593391	0.406609	0.022183	0.594571	0.405429
42	785174	391993	393181	551.553	296.34	224406	112305	112100	560768	279688	281081	0	0	0	0	0.002361	0.001109	0	0.001024	0.000612					0	0	0	0	0	0	0	0	0	0	0	0	0.01021	0.01021	0.023166	0.587874	0.412126	0.023527	0.593436	0.406564
43	817038	410827	406211	640.194	338.832	232472	116531	115941	584567	294296	290270	0	0	0	0	0.002592	0.00122	0	0.001149	0.00068					0	0	0	0	0	0	0	0	0	0	0	0	0.00987	0.00987	0.01748	0.584369	0.415631	0.017489	0.59403	0.40597
44	780388	389533	390855	641.754	354.806	220341	109977	110363	560047	279556	280491	0	0	0	0	0.002724	0.001324	0	0.001224	0.000744					0	0	0	0	0	0	0	0	0	0	0	0	0.01068	0.01068	0.018427	0.590944	0.409056	0.018424	0.601275	0.398725
45	825700	407401	418300	744.743	420.903	231083	113036	118047	594617	294365	300252	0	0	0	0	0.003	0.001457	0	0.001378	0.000829					0	0	0	0	0	0	0	0	0	0	0	0	0.00943	0.00943	0.018161	0.587338	0.412662	0.016766	0.606482	0.393518
46	957589	470918	486671	897.921	504.043	263645	127849	135796	693944	343070	350875	0	0	0	0	0.003127	0.0015	0	0.001452	0.000856					0	0	0	0	0	0	0	0	0	0	0	0	0.01028	0.01028	0.016548	0.588754	0.411246	0.014922	0.609122	0.390878
47	1090131	536542	553589	1209.11	674.679	303833	146841	156992	786298	389701	396597	0	0	0	0	0.003619	0.001741	0	0.001739	0.001012					0	0	0	0	0	0	0	0	0	0	0	0	0.01178	0.01178	0.017855	0.599242	0.400758	0.015549	0.622398	0.377602
48	1185739	589477	596262	1471.4	824.312	365163	178575	186588	820575	410901	409674	0	0	0	0	0.003877	0.001928	0	0.001896	0.001134					0	0	0	0	0	0	0	0	0	0	0	0	0.00289	0.00289	0.013002	0.594371	0.405629	0.010783	0.62714	0.37286
49	1338361	672647	665713	1665.96	913.786	438821	217220	221600	899540	455427	444113	0	0	0	0	0.003797	0.001895	0	0.001847	0.001112					0	0	0	0	0	0	0	0	0	0	0	0	0.00547	0.00547	0.007692	0.576492	0.423508	0.005139	0.623962	0.376038
50	1206062	601161	604901	1979.98	1106.79	435993	214503	221490	770069	386658	383411	0	0	0	0	0.004789	0.002442	0	0.002464	0.001476					0	0	0	0	0	0	0	0	0	0	0	0	0.00698	0.00698	0.009739	0.578216	0.421784	0.005566	0.637346	0.362654
51	1281843	639786	642057	2257.63	1319.7	471457	231187	240270	810386	408599	401787	0	0	0	0	0.00508	0.002715	0	0.002651	0.001661					0	0	0	0	0	0	0	0	0	0	0	0	0.00748	0.00748	0.007676	0.587553	0.412447	0.004588	0.652258	0.347742
52	1113684	554605	559078	2050.43	1140.92	421869	206330	215538	691815	348275	343540	0	0	0	0	0.005262	0.002681	0	0.00277	0.001639					0	0	0	0	0	0	0	0	0	0	0	0	0.01038	0.01038	0.009288	0.584962	0.415038	0.005862	0.651571	0.348429
53	1193306	593887	599419	2636.44	1511.17	453163	221872	231291	740143	372015	368128	0	0	0	0	0.006197	0.003274	0	0.003391	0.002048					0	0	0	0	0	0	0	0	0	0	0	0	0.00892	0.00892	0.008943	0.576978	0.423022	0.00597	0.641012	0.358988
54	1260872	626433	634438	2752.67	1563.76	472225	230018	242208	788646	396416	392231	0	0	0	0	0.006161	0.003211	0	0.003369	0.002004					0	0	0	0	0	0	0	0	0	0	0	0	0.00865	0.00865	0.008351	0.572123	0.427877	0.005201	0.623705	0.376295
55	1240535	611038	629497	3245.01	1960.81	441655	211728	229926	798880	399310	399571	0	0	0	0	0.007377	0.004034	0	0.004215	0.002586					0	0	0	0	0	0	0	0	0	0	0	0	0.0113	0.0113	0.008532	0.563538	0.436462	0.005083	0.616492	0.383508
56	1437178	716026	721152	4438.05	2558.27	541035	263835	277201	896142	452191	443951	0	0	0	0	0.00837	0.004522	0	0.004931	0.002939					0	0	0	0	0	0	0	0	0	0	0	0	0.011	0.011	0.008435	0.560601	0.439399	0.004915	0.608588	0.391412
57	1069223	525456	543767	3313.17	1983.75	393585	187776	205809	675638	337680	337959	0	0	0	0	0.008543	0.004655	0	0.005061	0.003035					0	0	0	0	0	0	0	0	0	0	0	0	0.01146	0.01146	0.007192	0.548253	0.451747	0.004216	0.59937	0.40063
58	657189	317023	340167	2218.61	1365.65	236217	110600	125617	420972	206423	214550	0	0	0	0	0.009412	0.005114	0	0.005705	0.003371					0	0	0	0	0	0	0	0	0	0	0	0	0.00946	0.00946	0.006896	0.537477	0.462523	0.003998	0.597916	0.402084
59	825637	412782	412855	3432.47	2054.31	290209	142648	147561	535428	270133	265295	0	0	0	0	0.010977	0.006288	0	0.00691	0.004246					0	0	0	0	0	0	0	0	0	0	0	0	0.00921	0.00921	0.00592	0.519784	0.480216	0.003138	0.586163	0.413837
60	817637	410366	407270	4296.92	2545.23	278086	137668	140418	539550	272698	266852	0	0	0	0	0.013759	0.007881	0	0.008811	0.005391					0	0	0	0	0	0	0	0	0	0	0	0	0.01149	0.01149	0.006091	0.52618	0.47382	0.002995	0.584676	0.415324
61	938184	469990	468194	5149.39	2996.28	322184	158712	163472	616000	311278	304722	0	0	0	0	0.014305	0.008045	0	0.009249	0.005517					0	0	0	0	0	0	0	0	0	0	0	0	0.00867	0.00867	0.005222	0.541377	0.458623	0.002606	0.586121	0.413879
62	1008786	505310	503476	6005.29	3646.24	350535	173288	177247	658251	332022	326229	0	0	0	0	0.015332	0.009024	0	0.010085	0.006274					0	0	0	0	0	0	0	0	0	0	0	0	0.00892	0.00892	0.004366	0.530898	0.469102	0.00206	0.575784	0.424216
63	987049	489474	497574	6971.34	4397.48	337135	164349	172786	649914	325125	324789	0	0	0	0	0.01802	0.010892	0	0.012333	0.007745					0	0	0	0	0	0	0	0	0	0	0	0	0.00906	0.00906	0.004359	0.557896	0.442104	0.001854	0.570825	0.429175
64	988864	493475	495390	7830.75	4959.58	342914	168619	174296	645950	324856	321094	0	0	0	0	0.019771	0.012223	0	0.013843	0.008811					0	0	0	0	0	0	0	0	0	0	0	0	0.00862	0.00862	0.004128	0.582097	0.417903	0.001633	0.568616	0.431384
65	970857	479591	491266	7905.96	5051.97	340239	165302	174937	630618	314289	316329	0	0	0	0	0.020422	0.012516	0	0.014414	0.009049					0	0	0	0	0	0	0	0	0	0	0	0	0.00781	0.00781	0.003759	0.558523	0.441477	0.001417	0.560336	0.439664
66	891719	436848	454871	8164.7	5435.79	327714	158847	168867	564005	278002	286003	0	0	0	0	0.022668	0.014342	0	0.016417	0.010538					0	0	0	0	0	0	0	0	0	0	0	0	0.00794	0.00794	0.003098	0.559412	0.440588	0.001267	0.558216	0.441784
67	864792	422223	442569	9195.76	6382.14	322177	154988	167188	542616	267235	275381	0	0	0	0	0.025901	0.017072	0	0.019389	0.012811					0	0	0	0	0	0	0	0	0	0	0	0	0.00854	0.00854	0.003031	0.548273	0.451727	0.001108	0.545045	0.454955
68	781429	377715	403714	7869.13	5593.19	284681	135096	149585	496748	242619	254129	0	0	0	0	0.024974	0.016478	0	0.018528	0.01231					0	0	0	0	0	0	0	0	0	0	0	0	0.00861	0.00861	0.003038	0.536677	0.463323	0.001046	0.542838	0.457162
69	737505	357345	380161	8818.75	6431.59	280048	133169	146879	457458	224176	233282	0	0	0	0	0.028861	0.019785	0	0.022194	0.015113					0	0	0	0	0	0	0	0	0	0	0	0	0.00762	0.00762	0.002746	0.540835	0.459165	0.000982	0.540683	0.459317
70	685054	334125	350929	10264.9	7919.39	263670	127405	136265	421384	206720	214664	0	0	0	0	0.034906	0.025905	0	0.028143	0.020448					0	0	0	0	0	0	0	0	0	0	0	0	0.00739	0.00739	0.003028	0.542078	0.457922	0.000976	0.54079	0.45921
71	576637	278590	298047	8950.97	7168.51	222636	106718	115918	354001	171872	182129	0	0	0	0	0.036292	0.027495	0	0.029545	0.02186					0	0	0	0	0	0	0	0	0	0	0	0	0.00842	0.00842	0.002423	0.548046	0.451954	0.000734	0.539131	0.460869
72	528455	256592	271863	9530.25	7714.92	203570	97879	105691	324885	158713	166172	0	0	0	0	0.041216	0.032101	0	0.034629	0.02601					0	0	0	0	0	0	0	0	0	0	0	0	0.00775	0.00775	0.002616	0.579592	0.420408	0.000779	0.54727	0.45273
73	495841	239109	256732	8848.52	7133.26	192859	91315	101544	302982	147794	155188	0	0	0	0	0.041082	0.031428	0	0.034488	0.025401					0	0	0	0	0	0	0	0	0	0	0	0	0.00739	0.00739	0.002315	0.597171	0.402829	0.000677	0.560441	0.439559
74	449994	216932	233062	9150.9	7664.55	177391	84234	93157	272603	132698	139905	0	0	0	0	0.046026	0.036772	0	0.039744	0.030299					0	0	0	0	0	0	0	0	0	0	0	0	0.00741	0.00741	0.002118	0.600336	0.399664	0.000605	0.549031	0.450969
75	348048	167471	180577	8028.22	6926.59	133222	63399	69824	214826	104073	110753	0	0	0	0	0.051524	0.04256	0	0.045753	0.035709					0	0	0	0	0	0	0	0	0	0	0	0	0.00795	0.00795	0.001874	0.587923	0.412077	0.000529	0.540708	0.459292
76	308796	149670	159126	7321.47	6112.76	115741	55582	60159	193056	94088	98968	0	0	0	0	0.052478	0.042679	0	0.046814	0.035822					0	0	0	0	0	0	0	0	0	0	0	0	0.0079	0.0079	0.001544	0.604887	0.395113	0.000454	0.542583	0.457417
77	291964	140140	151824	7809.01	6976.6	108477	51666	56811	183487	88474	95013	0	0	0	0	0.058788	0.050469	0	0.053933	0.043251					0	0	0	0	0	0	0	0	0	0	0	0	0.00785	0.00785	0.001368	0.595213	0.404787	0.000422	0.550951	0.449049
78	266295	127418	138877	7975.36	7387.33	98743	46852	51891	167552	80566	86986	0	0	0	0	0.065041	0.057839	0	0.061168	0.050422					0	0	0	0	0	0	0	0	0	0	0	0	0.0078	0.0078	0.001081	0.599078	0.400922	0.000328	0.53057	0.46943
79	250893	120970	129923	7766.26	7165.39	91835	44216	47619	159058	76755	82304	0	0	0	0	0.066493	0.059873	0	0.062878	0.052419					0	0	0	0	0	0	0	0	0	0	0	0	0.00775	0.00775	0.00089	0.5968	0.4032	0.000275	0.539319	0.460681
80	214986	103554	111432	7921.11	7767.97	79418	38426	40992	135568	65128	70439	0	0	0	0	0.077407	0.074428	0	0.075953	0.066966					0	0	0	0	0	0	0	0	0	0	0	0	0.00769	0.00769	0.00098	0.611474	0.388526	0.000283	0.526757	0.473243
81	214934	103431	111504	7825.84	7741.03	81499	39511	41988	133435	63919	69516	0	0	0	0	0.07666	0.074079	0	0.075047	0.066612					0	0	0	0	0	0	0	0	0	0	0	0	0.00764	0.00764	0.000591	0.581928	0.418072	0.000189	0.516043	0.483957
82	197311	94391	102921	8457.81	8606.7	75457	36198	39259	121854	58193	63662	0	0	0	0	0.088826	0.088042	0	0.090088	0.0809					0	0	0	0	0	0	0	0	0	0	0	0	0.00759	0.00759	0.000583	0.625153	0.374847	0.000181	0.509773	0.490227
83	172693	80981	91712	8785.05	9629.11	66117	31006	35111	106576	49975	56601	0	0	0	0	0.10494	0.108786	0	0.110681	0.10264					0	0	0	0	0	0	0	0	0	0	0	0	0.00754	0.00754	0.000479	0.578009	0.421991	0.000152	0.495217	0.504783
84	154216	70866	83349	7416.74	8825.69	60730	27930	32800	93486	42936	50549	0	0	0	0	0.101751	0.109586	0	0.10655	0.103489					0	0	0	0	0	0	0	0	0	0	0	0	0.00749	0.00749	0.000367	0.593023	0.406977	0.000121	0.497823	0.502177
85	125209	57191	68018	6462.38	7968.33	49455	22563	26892	75754	34628	41126	0	0	0	0	0.108809	0.120393	0	0.115725	0.11503					0	0	0	0	0	0	0	0	0	0	0	0	0.00744	0.00744	0.000316	0.554054	0.445946	0.000109	0.473813	0.526187
86	107682	49069	58612	6192.8	7607.31	43475	19677	23798	64207	29392	34815	0	0	0	0	0.119932	0.132407	0	0.130406	0.127999					0	0	0	0	0	0	0	0	0	0	0	0	0.0074	0.0074	0.000268	0.511936	0.488064	8.5e-05	0.46237	0.53763
87	89388	40387	49001	5185.06	6551.81	37190	16678	20512	52198	23709	28489	0	0	0	0	0.12186	0.136085	0	0.132974	0.131996					0	0	0	0	0	0	0	0	0	0	0	0	0.00735	0.00735	0.000178	0.568	0.432	7.1e-05	0.456151	0.543849
88	69027	31053	37973	4432.16	5869.86	28817	12727	16089	40210	18326	21884	0	0	0	0	0.133745	0.155838	0	0.148968	0.153655					0	0	0	0	0	0	0	0	0	0	0	0	0.0073	0.0073	0.000169	0.506329	0.493671	6.5e-05	0.469943	0.530057
89	61700	27434	34267	4243.72	5952.83	26314	11581	14733	35386	15853	19534	0	0	0	0	0.143787	0.173832	0	0.162652	0.173634					0	0	0	0	0	0	0	0	0	0	0	0	0.00725	0.00725	0.000142	0.507538	0.492462	5.1e-05	0.458014	0.541986
90	43090	19143	23947	2779	4125.17	18503	8153	10350	24588	10990	13597	0	0	0	0	0.135974	0.172465	0	0.151993	0.172108					0	0	0	0	0	0	0	0	0	0	0	0	0.0072	0.0072	0.000122	0.502924	0.497076	4.5e-05	0.425197	0.574803
91	34693	15397	19295	2755.19	4024.76	15138	6657	8481	19555	8740	10815	0	0	0	0	0.163881	0.206416	0	0.190416	0.210277					0	0	0	0	0	0	0	0	0	0	0	0	0.00716	0.00716	7.2e-05	0.514851	0.485149	3.7e-05	0.494517	0.505483
92	25255	11342	13913	1991.68	2972.03	11104	4979	6124	14151	6363	7788	0	0	0	0	0.161286	0.21112	0	0.186804	0.215605					0	0	0	0	0	0	0	0	0	0	0	0	0.00711	0.00711	7.4e-05	0.490385	0.509615	3.5e-05	0.504532	0.495468
93	17782	7985	9797	1415.33	2295.06	7933	3559	4374	9849	4426	5423	0	0	0	0	0.16278	0.230316	0	0.188883	0.237443					0	0	0	0	0	0	0	0	0	0	0	0	0.00706	0.00706	4.9e-05	0.478261	0.521739	2.2e-05	0.483632	0.516368
94	13938	6330	7608	1177.34	1887.47	6372	2894	3478	7566	3436	4130	0	0	0	0	0.17023	0.243225	0	0.199271	0.252188					0	0	0	0	0	0	0	0	0	0	0	0	0.00702	0.00702	4e-05	0.571429	0.428571	2.5e-05	0.534332	0.465668
95	9758	4471	5287	694.163	1321.41	4462	2041	2421	5296	2430	2866	0	0	0	0	0.144802	0.244943	0	0.164042	0.254154					0	0	0	0	0	0	0	0	0	0	0	0	0.00697	0.00697	2.9e-05	0.414634	0.585366	2.2e-05	0.533089	0.466911
96	6843	3265	3579	520.293	1011.81	3227	1537	1691	3616	1728	1888	0	0	0	0	0.14845	0.275474	0	0.169054	0.289188					0	0	0	0	0	0	0	0	0	0	0	0	0.00692	0.00692	1.8e-05	0.56	0.44	1.9e-05	0.518181	0.481819
97	4659	2362	2297	396.828	665.774	2190	1104	1086	2469	1258	1211	0	0	0	0	0.155588	0.282091	0	0.178902	0.296799					0	0	0	0	0	0	0	0	0	0	0	0	0.00688	0.00688	2.6e-05	0.567568	0.432432	2e-05	0.583783	0.416217
98	3117	1671	1446	220.2	376.101	1465	779	686	1652	892	760	0	0	0	0	0.125235	0.254522	0	0.137491	0.26513					0	0	0	0	0	0	0	0	0	0	0	0	0.00683	0.00683	3e-05	0.571429	0.428571	2.1e-05	0.598794	0.401206
99	2270	1242	1029	120.418	219.505	1100	599	501	1170	642	528	0	0	0	0	0.09547	0.211024	0	0.098491	0.215497					0	0	0	0	0	0	0	0	0	0	0	0	0.00679	0.00679	1.6e-05	0.454545	0.545455	1.3e-05	0.594844	0.405156
100	2806	1347	1460	776.835	595.189	1241	585	656	1566	762	804	0	0	0	0	0.616393	0.436408	0	0.546253	0.384211					0	0	0	0	0	0	0	0	0	0	0	0	0.00674	0.00674	6e-06	0.111111	0.888889	5e-06	0.37512	0.62488
