# Supplementary material for: Demographic forecast modelling using SSA-XGBoost for smart population management based on multi-sources data
Source: PLoS One. 2025 Jun 25;20(6):e0320298. doi: 10.1371/journal.pone.0320298 (PMC12193076; doi:10.1371/journal.pone.0320298)
Supplement: S1 Data — (ZIP) [file pone.0320298.s001.zip › 分年龄分性别10年人口数据/hbtj20ssss2020.xls]

## Sheet: hbtj20ssss2020
year	xt	xtm	xtf	deathm	deathf	axt	axtm	axtf	cxt	cxtm	cxtf	nt	ntm	ntf	ant	antm	antf	cnt	cntm	cntf	ht	ht1	ht2	ht3	aht	aht1	aht2	aht3	aht4	aht5	cht	cht1	cht2	cht3	cht4	cht5	awt	cwt	imfb	immr	imfr	iofb	iomr	iofr
0	677900	360685	317216	5898.13	5229.83	242626	130413	112213	435275	230272	205003	0	0	0	0	0.019629	0.019347	0	0.014497	0.014921					0	0	0	0	0	0	0	0	0	0	0	0	0.01223	0.01223	0.002261	0.528338	0.471662	0.002532	0.565115	0.434885
1	791871	421022	370849	1132.02	922.249	279054	149534	129520	512816	271488	241328	0	0	0	0	0.003892	0.003258	0	0.002026	0.002073					0	0	0	0	0	0	0	0	0	0	0	0	0.01233	0.01233	0.00742	0.541835	0.458165	0.007302	0.568209	0.431791
2	866892	460709	406184	784.464	632.608	309072	164980	144093	557820	295729	262091	0	0	0	0	0.002577	0.002093	0	0.001215	0.001263					0	0	0	0	0	0	0	0	0	0	0	0	0.01055	0.01055	0.007637	0.552997	0.447003	0.007311	0.568269	0.431731
3	1063730	565140	498591	585.885	409.972	391974	208760	183214	671756	356379	315377	0	0	0	0	0.001632	0.001136	0	0.000688	0.00064					0	0	0	0	0	0	0	0	0	0	0	0	0.01048	0.01048	0.007438	0.538381	0.461619	0.007059	0.564906	0.435094
4	1085417	576334	509083	476.599	284.769	417932	222252	195680	667485	354082	313403	0	0	0	0	0.001308	0.000781	0	0.000525	0.000421					0	0	0	0	0	0	0	0	0	0	0	0	0.01185	0.01185	0.007435	0.547779	0.452221	0.006968	0.570778	0.429222
5	886062	469796	416266	341.662	158.419	333671	177058	156613	552390	292738	259652	0	0	0	0	0.001184	0.000544	0	0.000451	0.000282					0	0	0	0	0	0	0	0	0	0	0	0	0.01295	0.01295	0.007128	0.542894	0.457106	0.006343	0.576729	0.423271
6	1168582	619639	548942	392.145	155.002	458261	242583	215678	710321	377057	333264	0	0	0	0	0.001029	0.000405	0	0.000378	0.000203					0	0	0	0	0	0	0	0	0	0	0	0	0.01243	0.01243	0.006917	0.540758	0.459242	0.006128	0.579696	0.420304
7	1146510	607450	539059	319.6	115.757	467727	246854	220872	678783	360596	318187	0	0	0	0	0.000855	0.000308	0	0.000301	0.00015					0	0	0	0	0	0	0	0	0	0	0	0	0.01091	0.01091	0.006014	0.543916	0.456084	0.005437	0.585667	0.414333
8	1227523	650021	577502	283.56	90.2492	486666	256261	230405	740857	393760	347097	0	0	0	0	0.000727	0.000229	0	0.000247	0.000108					0	0	0	0	0	0	0	0	0	0	0	0	0.0098	0.0098	0.006127	0.540785	0.459215	0.005244	0.584991	0.415009
9	1175788	622197	553590	226.977	67.4291	468153	245579	222573	707635	376618	331017	0	0	0	0	0.000616	0.000181	0	0.000201	8.2e-05					0	0	0	0	0	0	0	0	0	0	0	0	0.01035	0.01035	0.006348	0.547606	0.452394	0.00537	0.586078	0.413922
10	1109178	591528	517650	213.128	66.5773	452077	238792	213285	657102	352737	304365	0	0	0	0	0.000603	0.000188	0	0.000196	8.7e-05					0	0	0	0	0	0	0	0	0	0	0	0	0.0069	0.0069	0.006689	0.535228	0.464772	0.005197	0.585103	0.414897
11	1008145	539274	468871	163.285	49.1122	422400	224366	198034	585745	314908	270837	0	0	0	0	0.000506	0.000155	0	0.000158	6.8e-05					0	0	0	0	0	0	0	0	0	0	0	0	0.00716	0.00716	0.005826	0.533236	0.466764	0.004574	0.584019	0.415981
12	997537	530437	467100	163.188	54.8445	420576	221863	198713	576961	308574	268388	0	0	0	0	0.000513	0.000172	0	0.00016	7.7e-05					0	0	0	0	0	0	0	0	0	0	0	0	0.00646	0.00646	0.006134	0.531569	0.468431	0.004639	0.582989	0.417011
13	973714	516702	457012	132.739	46.4082	406816	214274	192542	566898	302428	264470	0	0	0	0	0.000436	0.000149	0	0.00013	6.7e-05					0	0	0	0	0	0	0	0	0	0	0	0	0.00686	0.00686	0.005619	0.52971	0.47029	0.004051	0.579242	0.420758
14	978568	520000	458568	157.908	54.1225	435955	230436	205520	542613	289565	253048	0	0	0	0	0.000493	0.000171	0	0.000153	7.5e-05					0	0	0	0	0	0	0	0	0	0	0	0	0.00947	0.00947	0.005777	0.528651	0.471349	0.004021	0.575287	0.424713
15	953308	503511	449797	202.471	71.6465	448078	235750	212329	505229	267761	237468	0	0	0	0	0.000626	0.00022	0	0.000205	0.000105					0	0	0	0	0	0	0	0	0	0	0	0	0.01349	0.01349	0.007216	0.544396	0.455604	0.00525	0.579716	0.420284
16	924355	486267	438087	189.221	69.2338	446364	234865	211499	477991	251403	226588	0	0	0	0	0.000598	0.000217	0	0.000194	0.000103					0	0	0	0	0	0	0	0	0	0	0	0	0.0168	0.0168	0.009298	0.532389	0.467611	0.007976	0.565918	0.434082
17	750982	399086	351896	190.726	69.6348	360573	191152	169421	390409	207934	182475	0	0	0	0	0.000728	0.000271	0	0.000248	0.00013					0	0	0	0	0	0	0	0	0	0	0	0	0.0176	0.0176	0.013098	0.536526	0.463474	0.014081	0.546103	0.453897
18	781699	412297	369402	209.371	82.7994	342955	180728	162228	438743	231570	207174	0	0	0	0	0.000801	0.000315	0	0.000279	0.000153					0	0	0	0	0	0	0	0	0	0	0	0	0.01753	0.01753	0.019192	0.532141	0.467859	0.020756	0.535838	0.464162
19	789163	415593	373569	128.834	47.0366	356726	187258	169469	432436	228335	204101	0	0	0	0	0.000499	0.00018	0	0.000155	8.1e-05					0	0	0	0	0	0	0	0	0	0	0	0	0.02005	0.02005	0.028713	0.53734	0.46266	0.028255	0.533838	0.466162
20	718744	384238	334506	159.374	60.5291	304580	161686	142894	414164	222552	191612	0	0	0	0	0.000676	0.00026	0	0.000225	0.000122					0	0	0	0	0	0	0	0	0	0	0	0	0.02104	0.02104	0.043493	0.550783	0.449217	0.041398	0.537215	0.462785
21	599779	320478	279301	218.97	90.8397	236684	125162	111522	363096	195316	167779	0	0	0	0	0.001105	0.000461	0	0.000413	0.000235					0	0	0	0	0	0	0	0	0	0	0	0	0.01941	0.01941	0.038403	0.566246	0.433754	0.040319	0.543641	0.456359
22	561648	298841	262808	164.977	73.7314	210795	110394	100401	350853	188446	162407	0	0	0	0	0.000926	0.000406	0	0.000333	0.000203					0	0	0	0	0	0	0	0	0	0	0	0	0.01888	0.01888	0.030323	0.572733	0.427267	0.037149	0.550556	0.449444
23	513441	271904	241536	195.834	92.2795	178627	92903	85724	334813	179001	155813	0	0	0	0	0.001212	0.000553	0	0.000465	0.000288					0	0	0	0	0	0	0	0	0	0	0	0	0.01745	0.01745	0.028483	0.574906	0.425094	0.039848	0.556768	0.443232
24	507672	265852	241820	137.244	70.9583	162347	83470	78877	345325	182381	162944	0	0	0	0	0.000921	0.000441	0	0.000331	0.000222					0	0	0	0	0	0	0	0	0	0	0	0	0.01538	0.01538	0.024836	0.567276	0.432724	0.03526	0.557485	0.442515
25	598731	308190	290541	146.498	81.3064	163863	83366	80497	434868	224824	210044	0	0	0	0	0.000897	0.000436	0	0.000319	0.00022					0	0	0	0	0	0	0	0	0	0	0	0	0.01279	0.01279	0.022042	0.565726	0.434274	0.031005	0.561975	0.438025
26	749647	378932	370715	193.834	113.397	179876	91263	88612	569771	287669	282102	0	0	0	0	0.000986	0.000487	0	0.000361	0.000249					0	0	0	0	0	0	0	0	0	0	0	0	0.01009	0.01009	0.021258	0.562372	0.437628	0.030264	0.56315	0.43685
27	962378	480726	481652	217.314	125.335	235034	118743	116291	727344	361983	365361	0	0	0	0	0.000879	0.000418	0	0.000312	0.00021					0	0	0	0	0	0	0	0	0	0	0	0	0.00888	0.00888	0.021977	0.556657	0.443343	0.029104	0.566336	0.433664
28	1020989	511660	509329	246.434	142.703	273394	137469	135925	747594	374190	373404	0	0	0	0	0.000908	0.00044	0	0.000325	0.000222					0	0	0	0	0	0	0	0	0	0	0	0	0.00976	0.00976	0.025517	0.566945	0.433055	0.032166	0.570391	0.429609
29	1016318	510494	505824	257.226	143.944	292713	146854	145859	723604	363640	359965	0	0	0	0	0.000927	0.000439	0	0.000333	0.000222					0	0	0	0	0	0	0	0	0	0	0	0	0.00727	0.00727	0.022249	0.575561	0.424439	0.027775	0.575686	0.424314
30	1319161	653577	665584	335.715	183.65	421625	209657	211968	897536	443920	453615	0	0	0	0	0.000911	0.000417	0	0.000326	0.00021					0	0	0	0	0	0	0	0	0	0	0	0	0.01007	0.01007	0.022956	0.57702	0.42298	0.026171	0.579144	0.420856
31	1381432	672485	708947	409.667	228.524	459001	222655	236346	922432	449830	472601	0	0	0	0	0.001052	0.000479	0	0.00039	0.000244					0	0	0	0	0	0	0	0	0	0	0	0	0.00961	0.00961	0.02244	0.583389	0.416611	0.026419	0.58496	0.41504
32	1362498	663039	699459	392.055	221.518	497750	239513	258237	864748	423526	441222	0	0	0	0	0.000995	0.000458	0	0.000363	0.000234					0	0	0	0	0	0	0	0	0	0	0	0	0.00947	0.00947	0.021705	0.580195	0.419805	0.024954	0.584136	0.415864
33	1391137	674703	716434	470.508	254.518	553691	266368	287323	837446	408335	429111	0	0	0	0	0.001121	0.000502	0	0.000421	0.000257					0	0	0	0	0	0	0	0	0	0	0	0	0.01029	0.01029	0.019043	0.57976	0.42024	0.022656	0.588146	0.411854
34	1219496	587425	632071	457.644	260.695	516701	248428	268272	702796	338997	363799	0	0	0	0	0.001209	0.000569	0	0.000464	0.000297					0	0	0	0	0	0	0	0	0	0	0	0	0.01018	0.01018	0.021787	0.583962	0.416038	0.025503	0.591088	0.408912
35	1051327	505963	545364	443.294	257.598	466614	225775	240838	584714	280188	304526	0	0	0	0	0.001333	0.000646	0	0.000508	0.000335					0	0	0	0	0	0	0	0	0	0	0	0	0.01013	0.01013	0.022024	0.58162	0.41838	0.025442	0.590802	0.409198
36	1010696	487082	523614	475.199	260.165	451207	219949	231259	559489	267134	292355	0	0	0	0	0.001467	0.00068	0	0.000571	0.000352					0	0	0	0	0	0	0	0	0	0	0	0	0.0104	0.0104	0.022995	0.578651	0.421349	0.02658	0.592665	0.407335
37	973346	470265	503081	483.376	264.646	418986	205618	213369	554360	264648	289712	0	0	0	0	0.001558	0.000723	0	0.000616	0.000381					0	0	0	0	0	0	0	0	0	0	0	0	0.01138	0.01138	0.024068	0.581756	0.418244	0.026167	0.597089	0.402911
38	1158026	566052	591974	635.286	341.251	492315	244922	247393	665711	321130	344581	0	0	0	0	0.001697	0.000793	0	0.000684	0.000421					0	0	0	0	0	0	0	0	0	0	0	0	0.01353	0.01353	0.024485	0.585497	0.414503	0.025683	0.595777	0.404223
39	1079540	528347	551193	664.272	348.825	446080	221415	224665	633460	306932	326528	0	0	0	0	0.001905	0.000871	0	0.00079	0.000469					0	0	0	0	0	0	0	0	0	0	0	0	0.01546	0.01546	0.023486	0.586935	0.413065	0.024411	0.598314	0.401686
40	969776	477893	491883	648.313	342.92	379958	189483	190475	589818	288410	301408	0	0	0	0	0.002079	0.000968	0	0.000882	0.000526					0	0	0	0	0	0	0	0	0	0	0	0	0.01473	0.01473	0.025606	0.586549	0.413451	0.025593	0.593301	0.406699
41	892799	438737	454062	557.204	293.794	338835	168253	170583	553964	270484	283479	0	0	0	0	0.001979	0.000908	0	0.000829	0.00049					0	0	0	0	0	0	0	0	0	0	0	0	0.01585	0.01585	0.021588	0.593391	0.406609	0.022183	0.594571	0.405429
42	875141	432795	442346	624.929	339.302	291944	145348	146595	583198	287447	295751	0	0	0	0	0.002312	0.001096	0	0.001005	0.000604					0	0	0	0	0	0	0	0	0	0	0	0	0.01021	0.01021	0.023166	0.587874	0.412126	0.023527	0.593436	0.406564
43	778046	387508	390539	621.149	330.986	259615	130525	129090	518432	256983	261449	0	0	0	0	0.002538	0.001205	0	0.001128	0.000671					0	0	0	0	0	0	0	0	0	0	0	0	0.00987	0.00987	0.01748	0.584369	0.415631	0.017489	0.59403	0.40597
44	809458	405989	403470	688.72	373.896	271995	137011	134984	537463	268978	268486	0	0	0	0	0.002667	0.001308	0	0.001202	0.000735					0	0	0	0	0	0	0	0	0	0	0	0	0.01068	0.01068	0.018427	0.590944	0.409056	0.018424	0.601275	0.398725
45	775061	385847	389214	723.316	397.293	253511	127061	126450	521551	258786	262765	0	0	0	0	0.002937	0.00144	0	0.001353	0.000819					0	0	0	0	0	0	0	0	0	0	0	0	0.00943	0.00943	0.018161	0.587338	0.412662	0.016766	0.606482	0.393518
46	821144	404185	416959	792.423	439.527	269197	132310	136887	551947	271875	280072	0	0	0	0	0.003061	0.001482	0	0.001425	0.000845					0	0	0	0	0	0	0	0	0	0	0	0	0.01028	0.01028	0.016548	0.588754	0.411246	0.014922	0.609122	0.390878
47	953392	467783	485609	1079.43	601.025	313762	153011	160751	639630	314772	324858	0	0	0	0	0.003543	0.00172	0	0.001707	0.000999					0	0	0	0	0	0	0	0	0	0	0	0	0.01178	0.01178	0.017855	0.599242	0.400758	0.015549	0.622398	0.377602
48	1087055	534072	552983	1290.76	747.992	317301	153414	163887	769754	380658	389096	0	0	0	0	0.003796	0.001905	0	0.001861	0.00112					0	0	0	0	0	0	0	0	0	0	0	0	0.00289	0.00289	0.013002	0.594371	0.405629	0.010783	0.62714	0.37286
49	1184676	588334	596341	1437.39	811.488	397178	194716	202462	787497	393618	393879	0	0	0	0	0.003717	0.001872	0	0.001813	0.001098					0	0	0	0	0	0	0	0	0	0	0	0	0.00547	0.00547	0.007692	0.576492	0.423508	0.005139	0.623962	0.376038
50	1338812	672220	666592	2176.88	1206.25	488482	242635	245847	850330	429585	420745	0	0	0	0	0.004689	0.002413	0	0.002419	0.001457					0	0	0	0	0	0	0	0	0	0	0	0	0.00698	0.00698	0.009739	0.578216	0.421784	0.005566	0.637346	0.362654
51	1205051	599936	605114	2133	1250.29	488398	241133	247266	716652	358804	357849	0	0	0	0	0.004974	0.002683	0	0.002602	0.00164					0	0	0	0	0	0	0	0	0	0	0	0	0.00748	0.00748	0.007676	0.587553	0.412447	0.004588	0.652258	0.347742
52	1280292	638103	642188	2395.03	1326.86	550425	271282	279143	729867	366821	363046	0	0	0	0	0.005152	0.002649	0	0.002719	0.001618					0	0	0	0	0	0	0	0	0	0	0	0	0.01038	0.01038	0.009288	0.584962	0.415038	0.005862	0.651571	0.348429
53	1111933	552789	559144	2488.75	1428.31	482303	236859	245444	629630	315930	313701	0	0	0	0	0.006067	0.003235	0	0.003329	0.002022					0	0	0	0	0	0	0	0	0	0	0	0	0.00892	0.00892	0.008943	0.576978	0.423022	0.00597	0.641012	0.358988
54	1191089	591936	599153	2648.31	1498.83	515734	253499	262235	675355	338436	336918	0	0	0	0	0.006032	0.003173	0	0.003307	0.001979					0	0	0	0	0	0	0	0	0	0	0	0	0.00865	0.00865	0.008351	0.572123	0.427877	0.005201	0.623705	0.376295
55	1258889	624575	634314	3427.33	2027.82	558054	273293	284761	700835	351282	349553	0	0	0	0	0.007222	0.003986	0	0.004138	0.002554					0	0	0	0	0	0	0	0	0	0	0	0	0.0113	0.0113	0.008532	0.563538	0.436462	0.005083	0.616492	0.383508
56	1237808	608814	628994	3786.43	2246.64	519223	250197	269026	718585	358617	359968	0	0	0	0	0.008195	0.004468	0	0.004841	0.002902					0	0	0	0	0	0	0	0	0	0	0	0	0.011	0.011	0.008435	0.560601	0.439399	0.004915	0.608588	0.391412
57	1432256	712388	719867	4603.67	2679.88	639579	313464	326115	792676	398924	393752	0	0	0	0	0.008364	0.004599	0	0.004968	0.002997					0	0	0	0	0	0	0	0	0	0	0	0	0.01146	0.01146	0.007192	0.548253	0.451747	0.004216	0.59937	0.40063
58	1065985	522871	543114	3711.61	2214.33	452336	216660	235676	613649	306211	307438	0	0	0	0	0.009215	0.005053	0	0.005601	0.003329					0	0	0	0	0	0	0	0	0	0	0	0	0.00946	0.00946	0.006896	0.537477	0.462523	0.003998	0.597916	0.402084
59	655832	315636	340196	2644.93	1716.06	270463	127089	143374	385369	188547	196822	0	0	0	0	0.010747	0.006213	0	0.006784	0.004193					0	0	0	0	0	0	0	0	0	0	0	0	0.00921	0.00921	0.00592	0.519784	0.480216	0.003138	0.586163	0.413837
60	822806	410472	412334	4413.91	2637.78	342702	169212	173489	480105	241260	238845	0	0	0	0	0.013628	0.007832	0	0.008737	0.005355					0	0	0	0	0	0	0	0	0	0	0	0	0.01149	0.01149	0.006091	0.52618	0.47382	0.002995	0.584676	0.415324
61	813011	407087	405924	4514.5	2623.54	314811	156232	158579	498200	250856	247345	0	0	0	0	0.014169	0.007995	0	0.009172	0.005481					0	0	0	0	0	0	0	0	0	0	0	0	0.00867	0.00867	0.005222	0.541377	0.458623	0.002606	0.586121	0.413879
62	932078	465779	466299	5595.12	3412.91	365834	180653	185181	566244	285126	281118	0	0	0	0	0.015187	0.008968	0	0.010001	0.006233					0	0	0	0	0	0	0	0	0	0	0	0	0.00892	0.00892	0.004366	0.530898	0.469102	0.00206	0.575784	0.424216
63	1001488	500580	500908	7231.78	4482.99	398447	197488	200959	603041	303092	299949	0	0	0	0	0.017849	0.010824	0	0.01223	0.007694					0	0	0	0	0	0	0	0	0	0	0	0	0.00906	0.00906	0.004359	0.557896	0.442104	0.001854	0.570825	0.429175
64	978100	483946	494155	7730	4984.89	379933	185600	194332	598168	298346	299822	0	0	0	0	0.019583	0.012147	0	0.013727	0.008753					0	0	0	0	0	0	0	0	0	0	0	0	0.00862	0.00862	0.004128	0.582097	0.417903	0.001633	0.568616	0.431384
65	978388	486932	491456	8073.99	5085.32	381314	187745	193569	597074	299187	297887	0	0	0	0	0.020228	0.012438	0	0.014293	0.008989					0	0	0	0	0	0	0	0	0	0	0	0	0.00781	0.00781	0.003759	0.558523	0.441477	0.001417	0.560336	0.439664
66	959651	472667	486983	8832.4	5833.87	378790	184251	194539	580860	288416	292444	0	0	0	0	0.022453	0.014252	0	0.01628	0.010468					0	0	0	0	0	0	0	0	0	0	0	0	0.00794	0.00794	0.003098	0.559412	0.440588	0.001267	0.558216	0.441784
67	880038	429742	450296	9408.59	6531.79	367312	178274	189038	512726	251468	261257	0	0	0	0	0.025655	0.016965	0	0.019227	0.012726					0	0	0	0	0	0	0	0	0	0	0	0	0.00854	0.00854	0.003031	0.548273	0.451727	0.001108	0.545045	0.454955
68	851239	414104	437135	8712.85	6120.35	360394	173557	186837	490845	240547	250298	0	0	0	0	0.024737	0.016375	0	0.018373	0.012229					0	0	0	0	0	0	0	0	0	0	0	0	0.00861	0.00861	0.003038	0.536677	0.463323	0.001046	0.542838	0.457162
69	769740	370805	398935	9142.13	6755.94	314138	149179	164959	455601	221626	233976	0	0	0	0	0.028587	0.019661	0	0.022008	0.015013					0	0	0	0	0	0	0	0	0	0	0	0	0.00762	0.00762	0.002746	0.540835	0.459165	0.000982	0.540683	0.459317
70	724378	349679	374699	10732.1	8485.13	306917	145984	160933	417461	203695	213766	0	0	0	0	0.034575	0.025743	0	0.027908	0.020313					0	0	0	0	0	0	0	0	0	0	0	0	0.00739	0.00739	0.003028	0.542078	0.457922	0.000976	0.54079	0.45921
71	668641	324841	343800	10454.6	8309.9	291479	140963	150516	377162	183878	193284	0	0	0	0	0.035948	0.027323	0	0.029298	0.021716					0	0	0	0	0	0	0	0	0	0	0	0	0.00842	0.00842	0.002423	0.548046	0.451954	0.000734	0.539131	0.460869
72	562451	270799	291652	10056.4	8303.48	243421	116768	126654	319030	154032	164998	0	0	0	0	0.040825	0.0319	0	0.034339	0.025838					0	0	0	0	0	0	0	0	0	0	0	0	0.00775	0.00775	0.002616	0.579592	0.420408	0.000779	0.54727	0.45273
73	512940	248134	264806	9173.98	7367.69	220312	105968	114344	292628	142166	150462	0	0	0	0	0.040692	0.031231	0	0.034199	0.025233					0	0	0	0	0	0	0	0	0	0	0	0	0.00739	0.00739	0.002315	0.597171	0.402829	0.000677	0.560441	0.439559
74	481465	231273	250192	9725.75	8238.99	208867	98908	109959	272598	132365	140233	0	0	0	0	0.045589	0.036542	0	0.039411	0.030099					0	0	0	0	0	0	0	0	0	0	0	0	0.00741	0.00741	0.002118	0.600336	0.399664	0.000605	0.549031	0.450969
75	434609	208661	225948	9985.39	8704.57	192596	91509	101088	242013	117153	124860	0	0	0	0	0.051035	0.042294	0	0.04537	0.035473					0	0	0	0	0	0	0	0	0	0	0	0	0.00795	0.00795	0.001874	0.587923	0.412077	0.000529	0.540708	0.459292
76	334245	160184	174061	7816.44	6707.82	143698	68438	75260	190547	91746	98800	0	0	0	0	0.05198	0.042412	0	0.046422	0.035586					0	0	0	0	0	0	0	0	0	0	0	0	0.0079	0.0079	0.001544	0.604887	0.395113	0.000454	0.542583	0.457417
77	296351	142966	153385	7930.46	7056	124681	59889	64792	171670	83077	88593	0	0	0	0	0.05823	0.050153	0	0.053482	0.042966					0	0	0	0	0	0	0	0	0	0	0	0	0.00785	0.00785	0.001368	0.595213	0.404787	0.000422	0.550951	0.449049
78	277968	132839	145129	8265.72	7717.35	115883	55248	60636	162085	77592	84493	0	0	0	0	0.064424	0.057477	0	0.060656	0.050089					0	0	0	0	0	0	0	0	0	0	0	0	0.0078	0.0078	0.001081	0.599078	0.400922	0.000328	0.53057	0.46943
79	251575	119851	131724	7647.47	7266.99	104635	49722	54913	146940	70129	76811	0	0	0	0	0.065862	0.059498	0	0.062352	0.052073					0	0	0	0	0	0	0	0	0	0	0	0	0.00775	0.00775	0.00089	0.5968	0.4032	0.000275	0.539319	0.460681
80	236701	113694	123007	8626.53	8556.65	97070	46824	50246	139630	66869	72761	0	0	0	0	0.076672	0.073962	0	0.075318	0.066524					0	0	0	0	0	0	0	0	0	0	0	0	0.00769	0.00769	0.00098	0.611474	0.388526	0.000283	0.526757	0.473243
81	199712	95895	103818	7197.22	7186.48	82708	40163	42545	117004	55732	61272	0	0	0	0	0.075933	0.073616	0	0.074419	0.066172					0	0	0	0	0	0	0	0	0	0	0	0	0.00764	0.00764	0.000591	0.581928	0.418072	0.000189	0.516043	0.483957
82	199787	95899	103888	8511.24	8659.43	84862	41303	43560	114924	54596	60328	0	0	0	0	0.087983	0.087491	0	0.089334	0.080366					0	0	0	0	0	0	0	0	0	0	0	0	0.00759	0.00759	0.000583	0.625153	0.374847	0.000181	0.509773	0.490227
83	180587	86149	94438	9238.5	9875.4	77392	37305	40087	103195	48844	54351	0	0	0	0	0.103944	0.108105	0	0.109755	0.101963					0	0	0	0	0	0	0	0	0	0	0	0	0.00754	0.00754	0.000479	0.578009	0.421991	0.000152	0.495217	0.504783
84	154532	72364	82168	7493.04	8660.7	66371	31363	35008	88161	41001	47160	0	0	0	0	0.100785	0.1089	0	0.105659	0.102806					0	0	0	0	0	0	0	0	0	0	0	0	0.00749	0.00749	0.000367	0.593023	0.406977	0.000121	0.497823	0.502177
85	138183	63579	74603	7098.38	8700.38	60979	28327	32652	77204	35252	41952	0	0	0	0	0.107776	0.11964	0	0.114757	0.114271					0	0	0	0	0	0	0	0	0	0	0	0	0.00744	0.00744	0.000316	0.554054	0.445946	0.000109	0.473813	0.526187
86	110968	50832	60136	6334.62	7763.5	49124	22690	26434	61844	28142	33702	0	0	0	0	0.118794	0.131579	0	0.129315	0.127154					0	0	0	0	0	0	0	0	0	0	0	0	0.0074	0.0074	0.000268	0.511936	0.488064	8.5e-05	0.46237	0.53763
87	93985	42947	51038	5445.22	6787.07	42573	19523	23050	51412	23424	27988	0	0	0	0	0.120704	0.135234	0	0.131861	0.131125					0	0	0	0	0	0	0	0	0	0	0	0	0.00735	0.00735	0.000178	0.568	0.432	7.1e-05	0.456151	0.543849
88	77753	35257	42496	4956.71	6530.57	36270	16498	19772	41483	18759	22724	0	0	0	0	0.132476	0.154863	0	0.147722	0.152641					0	0	0	0	0	0	0	0	0	0	0	0	0.0073	0.0073	0.000169	0.506329	0.493671	6.5e-05	0.469943	0.530057
89	58815	26671	32144	4067.62	5548.35	27555	12411	15144	31260	14260	17000	0	0	0	0	0.142423	0.172745	0	0.161291	0.172488					0	0	0	0	0	0	0	0	0	0	0	0	0.00725	0.00725	0.000142	0.507538	0.492462	5.1e-05	0.458014	0.541986
90	51581	23234	28347	3322.98	4852.16	24716	11154	13562	26865	12080	14785	0	0	0	0	0.134684	0.171386	0	0.150721	0.170972					0	0	0	0	0	0	0	0	0	0	0	0	0.0072	0.0072	0.000122	0.502924	0.497076	4.5e-05	0.425197	0.574803
91	36215	16380	19835	2883.14	4107.42	17453	7917	9536	18762	8463	10299	0	0	0	0	0.162326	0.205125	0	0.188823	0.208889					0	0	0	0	0	0	0	0	0	0	0	0	0.00716	0.00716	7.2e-05	0.514851	0.485149	3.7e-05	0.494517	0.505483
92	27947	12658	15290	2185.47	3241.8	13740	6251	7489	14207	6407	7800	0	0	0	0	0.159756	0.209799	0	0.185241	0.214182					0	0	0	0	0	0	0	0	0	0	0	0	0.00711	0.00711	7.4e-05	0.490385	0.509615	3.5e-05	0.504532	0.495468
93	20315	9362	10953	1631.38	2545.94	10058	4686	5372	10257	4676	5581	0	0	0	0	0.161235	0.228875	0	0.187303	0.235876					0	0	0	0	0	0	0	0	0	0	0	0	0.00706	0.00706	4.9e-05	0.478261	0.521739	2.2e-05	0.483632	0.516368
94	14081	6576	7504	1202.59	1846.94	7082	3341	3740	6999	3235	3764	0	0	0	0	0.168615	0.241703	0	0.197604	0.250524					0	0	0	0	0	0	0	0	0	0	0	0	0.00702	0.00702	4e-05	0.571429	0.428571	2.5e-05	0.534332	0.465668
95	10874	5149	5725	785.683	1418.93	5612	2689	2923	5262	2459	2802	0	0	0	0	0.143428	0.243411	0	0.16267	0.252477					0	0	0	0	0	0	0	0	0	0	0	0	0.00697	0.00697	2.9e-05	0.414634	0.585366	2.2e-05	0.533089	0.466911
96	7734	3774	3961	592.276	1110.49	3981	1953	2027	3754	1820	1934	0	0	0	0	0.147041	0.273751	0	0.16764	0.28728					0	0	0	0	0	0	0	0	0	0	0	0	0.00692	0.00692	1.8e-05	0.56	0.44	1.9e-05	0.518181	0.481819
97	5312	2744	2568	452.698	737.144	2823	1464	1358	2489	1280	1209	0	0	0	0	0.154112	0.280326	0	0.177405	0.29484					0	0	0	0	0	0	0	0	0	0	0	0	0.00688	0.00688	2.6e-05	0.567568	0.432432	2e-05	0.583783	0.416217
98	3600	1966	1634	255.236	421.071	1906	1042	864	1693	924	769	0	0	0	0	0.124047	0.25293	0	0.136341	0.26338					0	0	0	0	0	0	0	0	0	0	0	0	0.00683	0.00683	3e-05	0.571429	0.428571	2.1e-05	0.598794	0.401206
99	2520	1447	1072	139.06	227.224	1327	761	567	1192	687	506	0	0	0	0	0.094564	0.209704	0	0.097667	0.214075					0	0	0	0	0	0	0	0	0	0	0	0	0.00679	0.00679	1.6e-05	0.454545	0.545455	1.3e-05	0.594844	0.405156
100	3364	1689	1676	973.779	683.735	1702	855	847	1663	834	829	0	0	0	0	0.610544	0.433678	0	0.541683	0.381676					0	0	0	0	0	0	0	0	0	0	0	0	0.00674	0.00674	6e-06	0.111111	0.888889	5e-06	0.37512	0.62488
