# Supplementary material for: Demographic forecast modelling using SSA-XGBoost for smart population management based on multi-sources data
Source: PLoS One. 2025 Jun 25;20(6):e0320298. doi: 10.1371/journal.pone.0320298 (PMC12193076; doi:10.1371/journal.pone.0320298)
Supplement: S1 Data — (ZIP) [file pone.0320298.s001.zip › 分年龄分性别10年人口数据/hzhb20ssss.xls]

## Sheet: hztxtxhh
year	total	totalm	totalf	rtotal	rtotm	rtotf	utotal	utotm	utotf	tot14	totm14	totf14	tot64	totm64	totf64	tot65	totm65	totf65	birth	death	migr	tottfr
2010	72202065	36578794	35623277	40518147	20595259	19922884	31683921	15983531	15700384	12703779	6784491	5919288	53731780	27046352	26685428	5766512	2747951	3018561	0	0	0
2011	72784153	36861404	35922748	35870227	18163399	17706832	36913920	18698009	18215911	13254073	7076377	6177696	53421498	26863073	26558425	6108581	2921954	3186627	1225116	440522	0
2012	73385574	37153716	36231857	34688165	17541843	17146327	38697401	19611870	19085528	13871214	7401204	6470010	53056330	26653119	26403211	6458029	3099393	3358636	1276888	454047	0
2013	73865610	37380345	36485266	33462585	16897187	16565403	40403026	20483159	19919862	14380929	7667636	6713293	52652898	26427502	26225396	6831784	3285207	3546577	1192132	465973	0
2014	74328013	37596465	36731555	32199183	16232278	15966903	42128839	21364182	20764652	14892107	7933024	6959083	52141838	26147669	25994169	7294075	3515772	3778303	1212280	478411	0
2015	74465554	37638603	36826953	30790173	15489827	15300361	43675381	22148779	21526594	15012388	7988945	7023443	51670067	25895242	25774825	7783101	3754416	4028685	920037	487794	0
2016	74764504	37765817	36998691	29434763	14776686	14658075	45329743	22989128	22340613	15273697	8125471	7148226	51201779	25642447	25559332	8289032	3997899	4291133	1121977	504023	0
2017	74999327	37858273	37141056	28035719	14040884	13994834	46963612	23817384	23146227	15526288	8256632	7269656	50622152	25331115	25291037	8850889	4270526	4580363	1096168	517631	0
2018	74992952	37821668	37171284	26559503	13264286	13295220	48433452	24557379	23876064	15615878	8298006	7317872	49966868	24982706	24984162	9410206	4540956	4869250	890765	529669	0
2019	74857127	37715079	37142050	25042008	12465877	12576131	49815121	25249202	24565921	15456885	8212378	7244507	49380605	24665050	24715555	10019639	4837651	5181988	809182	542728	0
2020	74643153	37569959	37073191	29239300	14650719	14588584	45403849	22919245	22484606	15157417	8050934	7106483	48867488	24387282	24480206	10618245	5131743	5486502	688166	564621	0
2021	74904723	37694225	37210499	27475788	13726883	13748899	47428941	23967341	23461596	15000328	7963888	7036440	48716292	24323308	24392984	11188104	5407029	5781075	827211	583010	0
2022	75137482	37804401	37333080	26035088	12972146	13062942	49102395	24832263	24270136	14810378	7860444	6949934	48574286	24261363	24312923	11752817	5682594	6070223	787815	600588	0
2023	75341981	37900387	37441594	24583493	12212300	12371189	50758491	25688092	25070411	14567076	7727892	6839184	48550496	24262547	24287949	12224409	5909948	6314461	757099	619565	0
2024	75542327	37995866	37546460	23112355	11443115	11669234	52429982	26552761	25877221	14290900	7575061	6715839	48693264	24352551	24340713	12558162	6068254	6489908	731867	638631	0
2025	75759285	38102654	37656622	21602788	10654615	10948174	54156496	27448042	26708448	13894402	7360111	6534291	48983735	24523923	24459812	12881139	6218620	6662519	707459	658159	0
2026	75953932	38198747	37755188	20121136	9881357	10239770	55832807	28317396	27515414	13400579	7098435	6302144	49523818	24828853	24694965	13029538	6271459	6758079	674497	679246	0
2027	76154252	38299105	37855146	18628583	9103129	9525460	57525664	29195980	28329687	12854420	6808787	6045633	49750278	24980958	24769320	13549553	6509360	7040193	671449	700867	0
2028	76365976	38406827	37959154	17126640	8320619	8806020	59239334	30086200	29153134	12394519	6564649	5829870	49579040	24930786	24648254	14392422	6911392	7481030	674507	723060	0
2029	76591782	38523270	38068509	16392819	7940152	8452671	60198963	30583128	29615840	11921323	6313111	5608212	49639388	25003815	24635573	15031068	7206344	7824724	680788	747586	0
2030	76834437	38649977	38184461	16418551	7957309	8461236	60415888	30692667	29723221	11743289	6218113	5525176	49423052	24926750	24496302	15668097	7505114	8162983	692216	772583	0
2031	77061060	38768102	38292958	16467878	7987175	8480708	60593176	30780928	29812249	11374542	6021251	5353291	49463534	24982097	24481437	16222984	7764754	8458230	701198	797041	0
2032	77275574	38880140	38395434	16514173	8015911	8498260	60761391	30864232	29897167	11039225	5841739	5197486	49549886	25057982	24491904	16686463	7980419	8706044	713584	824679	0
2033	77482982	38988708	38494276	16559334	8044612	8514727	60923640	30944098	29979549	10920214	5776870	5143344	49276597	24947625	24328972	17286173	8264213	9021960	734222	851215	0
2034	77686311	39095775	38590535	16603208	8073222	8529984	61083110	31022548	30060556	10898328	5763325	5135003	48990149	24827429	24162720	17797833	8505021	9292812	756726	878156	0
2035	77886608	39201896	38684706	16646490	8102183	8544313	61240108	31099721	30140394	11013648	5822419	5191229	48458021	24576117	23881904	18414933	8803360	9611573	780683	904096	0
2036	78028348	39278815	38749542	16719761	8147449	8572313	61308587	31131360	30177230	10998016	5812579	5185437	48167643	24454016	23713627	18862698	9012220	9850478	798043	926865	0
2037	78108589	39324881	38783705	16779558	8186343	8593213	61329036	31138546	30190493	11021772	5824466	5197306	47891227	24340642	23550585	19195587	9159773	10035814	809273	951040	0
2038	78121988	39337435	38784554	16825067	8218392	8606675	61296928	31119051	30177880	11073493	5851961	5221532	47671889	24252359	23419530	19376607	9233115	10143492	816571	971980	0
2039	78066792	39315368	38751424	16855952	8243407	8612548	61210838	31071961	30138875	11143892	5890060	5253832	47510019	24187279	23322740	19412881	9238029	10174852	818852	989810	0
2040	77942729	39258724	38684014	16871427	8260911	8610517	61071304	30997808	30073498	11229977	5937119	5292858	47326033	24104415	23221618	19386728	9217190	10169538	817779	1009906	0
2041	77780339	39184885	38595445	16853507	8261790	8591717	60926831	30923098	30003732	11346559	6001051	5345508	47063849	23979958	23083891	19369922	9203876	10166046	819536	1024513	0
2042	77573730	39090684	38483053	16825743	8258073	8567676	60747981	30832607	29915373	11453676	6060556	5393120	46814019	23864665	22949354	19306042	9165463	10140579	809796	1039245	0
2043	77337067	38984326	38352741	16776163	8243679	8532478	60560905	30740650	29820256	11543951	6111699	5432252	46479917	23713242	22766675	19313199	9159385	10153814	796398	1051727	0
2044	77068645	38865073	38203572	16719699	8226345	8493357	60348946	30638726	29710216	11610817	6150944	5459873	46140302	23564336	22575966	19317526	9149793	10167733	779029	1059900	0
2045	76780224	38738758	38041475	16658890	8207292	8451602	60121333	30531460	29589868	11657392	6179834	5477558	45745094	23390159	22354935	19377747	9168765	10208982	769208	1073699	0
2046	76471825	38603349	37868480	16592262	8185387	8406883	59879566	30417966	29461596	11693460	6202762	5490698	45253977	23173786	22080191	19524392	9226801	10297591	763017	1084623	0
2047	76143098	38458624	37684474	16521073	8161350	8359712	59622033	30297266	29324757	11712270	6216116	5496154	44701038	22929554	21771484	19729790	9312954	10416836	753539	1090862	0
2048	75795212	38305334	37489881	16445625	8135234	8310399	59349588	30170106	29179483	11702126	6213656	5488470	44336834	22782080	21554754	19756255	9309598	10446657	740570	1099163	0
2049	75426494	38142348	37284144	16365738	8106979	8258754	59060754	30035368	29025388	11661412	6194536	5466876	43959739	22631399	21328340	19805341	9316413	10488928	727966	1103759	0
2050	75042205	37971985	37070223	16282594	8076878	8205718	58759604	29895106	28864504	11590112	6158728	5431384	43569968	22477345	21092623	19882128	9335912	10546216	716973	1107838	0
2051	74643030	37794661	36848371	16195986	8045006	8150984	58447037	29749651	28697387	11494166	6109407	5384759	43045031	22260618	20784413	20103835	9424636	10679199	706119	1112986	0
2052	74228533	37610407	36618132	16105926	8011420	8094499	58122605	29598985	28523626	11379650	6049844	5329806	42378570	21974274	20404296	20470319	9586289	10884030	695913	1114613	0
2053	73802915	37421157	36381759	16013765	7976608	8037161	57789140	29444554	28344596	11250526	5982191	5268335	41753238	21706663	20046575	20799152	9732303	11066849	686391	1115798	0
2054	73364588	37226096	36138487	15918673	7940196	7978483	57445907	29285905	28160009	11109176	5907753	5201423	41121822	21436959	19684863	21133585	9881384	11252201	674805	1115667	0
2055	72916553	37026372	35890190	15821218	7902401	7918823	57095333	29123970	27971369	10960039	5828944	5131095	40559784	21190919	19368865	21396739	10006509	11390230	664947	1111245	0
2056	72465383	36825568	35639812	15723106	7864104	7858998	56742272	28961460	27780818	10802152	5745304	5056848	40291179	21081887	19209292	21372049	9998377	11373672	657361	1107942	0
2057	72012657	36624610	35388049	15624641	7825577	7799060	56388016	28799027	27588994	10649270	5664182	4985088	40022056	20974209	19047847	21341333	9986219	11355114	652516	1101851	0
2058	71562652	36425441	35137202	15526987	7787281	7739708	56035655	28638168	27397489	10506251	5588214	4918037	39808710	20895875	18912835	21247682	9941352	11306330	649121	1093931	0
2059	71119674	36230954	34888716	15430669	7749716	7680954	55688996	28481235	27207763	10379403	5520780	4858623	39790746	20909593	18881153	20949521	9800581	11148940	648240	1087546	0
2060	70682855	36040701	34642158	15335493	7712833	7622660	55347370	28327870	27019500	10261866	5458292	4803574	39919382	20991415	18927967	20501611	9590994	10910617	648005	1079067	0
2061	70253682	35854856	34398819	15242483	7676894	7565585	55011190	28177957	26833237	10149499	5398564	4750935	40141012	21116356	19024656	19963164	9339936	10623228	647132	1069681	0
2062	69834672	35675131	34159543	15151302	7642001	7509296	54683376	28033130	26650247	10047186	5344190	4702996	40363125	21238619	19124506	19424363	9092322	10332041	647934	1065657	0
2063	69419367	35496117	33923257	15061424	7607245	7454172	54357950	27888872	26469077	9957230	5296389	4660841	40543966	21337653	19206313	18918178	8862075	10056103	647583	1063712	0
2064	69005983	35316217	33689767	14972838	7572323	7400510	54033149	27743891	26289262	9879586	5255146	4624440	40687544	21415066	19272478	18438854	8646005	9792849	647546	1059451	0
2065	68600247	35140292	33459954	14884226	7537385	7346833	53716026	27602901	26113119	9816072	5221417	4594655	40714298	21429676	19284622	18069876	8489199	9580677	650945	1053125	0
2066	68200056	34967109	33232945	14797221	7503119	7294101	53402829	27463989	25938841	9762392	5192927	4569465	40663988	21408584	19255404	17773674	8365598	9408076	650137	1044758	0
2067	67805943	34797242	33008701	14711286	7469372	7241924	53094661	27327868	25766790	9716425	5168535	4547890	40610410	21384454	19225956	17479108	8244253	9234855	647822	1038429	0
2068	67416170	34629931	32786248	14626249	7436107	7190144	52789930	27193825	25596101	9677796	5148045	4529751	40578080	21368024	19210056	17160303	8113862	9046441	645803	1033220	0
2069	67030224	34464041	32566191	14542364	7403190	7139177	52487867	27060850	25427021	9649179	5132878	4516301	40373890	21265873	19108017	17007163	8065290	8941873	644415	1028004	0
2070	66648894	34300545	32348347	14458995	7370509	7088487	52189896	26930041	25259863	9629643	5122534	4507109	40131412	21141502	18989910	16887837	8036509	8851328	643789	1025563	0
2071	66265979	34135681	32130305	14374668	7337162	7037512	51891317	26798519	25092792	9613544	5114012	4499532	39855949	20996443	18859506	16796493	8025226	8771267	639742	1019123	0
2072	65884870	33971869	31913005	14290727	7303975	6986768	51594139	26667901	24926241	9597567	5105540	4492027	39577846	20850130	18727716	16709461	8016199	8693262	635082	1012392	0
2073	65505288	33808989	31696301	14206954	7270812	6936145	51298334	26538184	24760152	9579725	5096068	4483657	39272158	20687913	18584245	16653407	8025008	8628399	629849	1002917	0
2074	65129584	33648018	31481570	14125618	7238560	6887062	51003969	26409460	24594506	9557174	5084078	4473096	38953210	20515399	18437811	16619204	8048541	8570663	624242	989520	0
2075	64761685	33490706	31270975	14045947	7206779	6839167	50715739	26283925	24431813	9529268	5069226	4460042	38536592	20292858	18243734	16695821	8128622	8567199	618629	977800	0
2076	64400111	33335893	31064216	13967449	7175167	6792279	50432658	26160727	24271935	9496838	5051951	4444887	38053347	20039833	18013514	16849924	8244109	8605815	613218	965589	0
2077	64045025	33182778	30862246	13890640	7143775	6746865	50154382	26039011	24115376	9457925	5031218	4426707	37517797	19759143	17758654	17069302	8392417	8676885	607480	950722	0
2078	63698856	33032465	30666392	13815587	7112655	6702937	49883271	25919814	23963454	9413425	5007505	4405920	37050635	19513983	17536652	17234797	8510977	8723820	601508	938020	0
2079	63359313	32883050	30476253	13741818	7081494	6660330	49617485	25801563	23815922	9362895	4980578	4382317	36554946	19253985	17300961	17441462	8648487	8792975	595399	923264	0
2080	63028439	32735245	30293190	13670623	7050854	6619772	49357816	25684396	23673415	9302961	4948640	4354321	36316561	19128759	17187802	17408913	8657846	8751067	589307	909488	0
2081	62705476	32588414	30117058	13600681	7020125	6580554	49104787	25568289	23536508	9237978	4914007	4323971	35885250	18903207	16982043	17582244	8771200	8811044	583421	898444	0
2082	62387987	32441130	29946854	13531658	6989195	6542471	48856316	25451936	23404390	9169733	4877635	4292098	35466822	18684951	16781871	17751429	8878544	8872885	577834	886880	0
2083	62076689	32293848	29782845	13463692	6958175	6505516	48613005	25335667	23277319	9098123	4839467	4258656	35225007	18559700	16665307	17753563	8894681	8858882	572445	874186	0
2084	61772983	32148217	29624764	13397434	6927736	6469701	48375547	25220479	23155067	9022811	4799329	4223482	35046996	18468471	16578525	17703174	8880417	8822757	567347	863799	0
2085	61474893	32002906	29471984	13332695	6897689	6434995	48142200	25105207	23036994	8943346	4756984	4186362	34970477	18430888	16539589	17561067	8815034	8746033	562547	853291	0
2086	61182965	31858183	29324783	13269146	6867912	6401238	47913818	24990273	22923542	8863553	4714464	4149089	34755816	18321322	16434494	17563597	8822397	8741200	558201	848644	0
2087	60891816	31710686	29181124	13205190	6837511	6367679	47686621	24873181	22813451	8784509	4672348	4112161	34570436	18227794	16342642	17536865	8810544	8726321	554310	847034	0
2088	60598823	31558966	29039861	13140163	6806211	6333959	47458659	24752754	22705899	8707187	4631153	4076034	34407880	18146783	16261097	17483760	8781030	8702730	550841	845888	0
2089	60303964	31404040	28899917	13074506	6774484	6300015	47229455	24629559	22599899	8632405	4591312	4041093	34264330	18076097	16188233	17407222	8736631	8670591	547825	846481	0
2090	60005831	31245770	28760067	13008140	6742350	6265785	46997695	24503412	22494279	8560504	4553010	4007494	34139763	18015456	16124307	17305570	8677304	8628266	545146	847499	0
2091	59704177	31084583	28619601	12941656	6710147	6231502	46762525	24374429	22388096	8491448	4516228	3975220	34042231	17968835	16073396	17170505	8599520	8570985	542627	846440	0
2092	59401260	30923079	28478185	12875420	6678404	6197015	46525837	24244678	22281170	8425733	4481226	3944507	33943876	17921516	16022360	17031655	8520337	8511318	540293	847842	0
2093	59094810	30760005	28334800	12808422	6646487	6161935	46286386	24113512	22172864	8363782	4448235	3915547	33839758	17870880	15968878	16891265	8440890	8450375	538143	850568	0
2094	58783734	30595290	28188447	12740332	6614304	6126024	46043411	23980986	22062416	8305989	4417453	3888536	33727298	17815524	15911774	16750450	8362313	8388137	536258	851765	0
2095	58469561	30430597	28038969	12672474	6582631	6089839	45797092	23847963	21949121	8252304	4388865	3863439	33601992	17753045	15848947	16615270	8288687	8326583	534338	851024	0
2096	58153983	30266990	27887001	12605293	6551581	6053716	45548691	23715405	21833284	8202296	4362238	3840058	33466238	17684635	15781603	16485457	8220117	8265340	532188	850946	0
2097	57836143	30103955	27732191	12538061	6520707	6017353	45298080	23583248	21714842	8155453	4337295	3818158	33317068	17608728	15708340	16363625	8157932	8205693	529824	850392	0
2098	57516368	29941174	27575198	12470150	6489553	5980599	45046212	23451623	21594598	8111462	4313875	3797587	33146958	17521360	15625598	16257952	8105939	8152013	527323	848986	0
2099	57195372	29778426	27416938	12401666	6458019	5943645	44793699	23320408	21473293	8069892	4291739	3778153	32954403	17421789	15532614	16171069	8064898	8106171	524683	849412	0
2100	56871092	29614478	27256617	12332079	6425825	5906260	44539005	23188642	21350363	8030224	4270621	3759603	32738340	17309441	15428899	16102531	8034416	8068115	521826	848666	0

## Sheet: 预测人口规模
year	total	totalm	totalf	rtotal	rtotm	rtotf	utotal	utotm	utotf	tot14	totm14	totf14	tot64	totm64	totf64	tot65	totm65	totf65	birth	death	migr	totf49
2010	7220.21	3657.88	3562.33	4051.81	2059.53	1992.29	3168.39	1598.35	1570.04	1270.38	678.449	591.929	5373.18	2704.64	2668.54	576.651	274.795	301.856	0	0	0	#REF!
2011	7278.42	3686.14	3592.27	3587.02	1816.34	1770.68	3691.39	1869.8	1821.59	1325.41	707.638	617.77	5342.15	2686.31	2655.84	610.858	292.195	318.663	122.512	44.0522	0	#REF!
2012	7338.56	3715.37	3623.19	3468.82	1754.18	1714.63	3869.74	1961.19	1908.55	1387.12	740.12	647.001	5305.63	2665.31	2640.32	645.803	309.939	335.864	127.689	45.4047	0	#REF!
2013	7386.56	3738.03	3648.53	3346.26	1689.72	1656.54	4040.3	2048.32	1991.99	1438.09	766.764	671.329	5265.29	2642.75	2622.54	683.178	328.521	354.658	119.213	46.5973	0	#REF!
2014	7432.8	3759.65	3673.16	3219.92	1623.23	1596.69	4212.88	2136.42	2076.47	1489.21	793.302	695.908	5214.18	2614.77	2599.42	729.408	351.577	377.83	121.228	47.8411	0	#REF!
2015	7446.56	3763.86	3682.7	3079.02	1548.98	1530.04	4367.54	2214.88	2152.66	1501.24	798.894	702.344	5167.01	2589.52	2577.48	778.31	375.442	402.868	92.0037	48.7794	0	#REF!
2016	7476.45	3776.58	3699.87	2943.48	1477.67	1465.81	4532.97	2298.91	2234.06	1527.37	812.547	714.823	5120.18	2564.24	2555.93	828.903	399.79	429.113	112.198	50.4023	0	#REF!	-1602.39	-46.8288	-131399	29.895		-14873.7
2017	7499.93	3785.83	3714.11	2803.57	1404.09	1399.48	4696.36	2381.74	2314.62	1552.63	825.663	726.966	5062.22	2533.11	2529.1	885.089	427.053	458.036	109.617	51.7631	0	#REF!	-1562.1	-57.9627	-132122	23.4823		-15684.2
2018	7499.3	3782.17	3717.13	2655.95	1326.43	1329.52	4843.35	2455.74	2387.61	1561.59	829.801	731.787	4996.69	2498.27	2498.42	941.021	454.096	486.925	89.0765	52.9669	0	#REF!	-1533.63	-65.5284	-132795	-0.6375		-16479.2
2019	7485.71	3771.51	3714.2	2504.2	1246.59	1257.61	4981.51	2524.92	2456.59	1545.69	821.238	724.451	4938.06	2466.51	2471.56	1001.96	483.765	518.199	80.9182	54.2728	0	#REF!	-1465.41	-58.6263	-133380	-13.5825		-17359.2
2020	7464.32	3757	3707.32	2923.93	1465.07	1458.86	4540.38	2291.92	2248.46	1515.74	805.093	710.648	4886.75	2438.73	2448.02	1061.82	513.174	548.65	68.8166	56.4621	0	#REF!	-1423.12	-51.3117	-133894	-21.3974		-18182.2
2021	7490.47	3769.42	3721.05	2747.58	1372.69	1374.89	4742.89	2396.73	2346.16	1500.03	796.389	703.644	4871.63	2432.33	2439.3	1118.81	540.703	578.107	82.7211	58.301	0	#REF!	-1354.04	-15.1196	-134280	26.157		-18936.7
2022	7513.75	3780.44	3733.31	2603.51	1297.21	1306.29	4910.24	2483.23	2427.01	1481.04	786.044	694.993	4857.43	2426.14	2431.29	1175.28	568.259	607.022	78.7815	60.0588	0	#REF!	-1307.07	-14.2006	-134591	23.2759		-19745.3
2023	7534.2	3790.04	3744.16	2458.35	1221.23	1237.12	5075.85	2568.81	2507.04	1456.71	772.789	683.918	4855.05	2426.25	2428.79	1222.44	590.995	631.446	75.7099	61.9565	0	#REF!	-1257.06	-2.379	-134825	20.4499		-20338.8
2024	7554.23	3799.59	3754.65	2311.24	1144.31	1166.92	5243	2655.28	2587.72	1429.09	757.506	671.584	4869.33	2435.26	2434.07	1255.82	606.825	648.991	73.1867	63.8631	0	#REF!	-1208.6	14.2768	-134981	20.0346		-20646.1
2025	7575.93	3810.27	3765.66	2160.28	1065.46	1094.82	5415.65	2744.8	2670.84	1389.44	736.011	653.429	4898.37	2452.39	2445.98	1288.11	621.862	666.252	70.7459	65.8159	0	#REF!	-1167.79	29.0471	-135064	21.6958		-20978.5
2026	7595.39	3819.87	3775.52	2012.11	988.136	1023.98	5583.28	2831.74	2751.54	1340.06	709.843	630.214	4952.38	2482.89	2469.5	1302.95	627.146	675.808	67.4497	67.9246	0	#REF!	-1132.47	54.0083	-135081	19.4647		-21216.9
2027	7615.43	3829.91	3785.51	1862.86	910.313	952.546	5752.57	2919.6	2832.97	1285.44	680.879	604.563	4975.03	2498.1	2476.93	1354.96	650.936	704.019	67.1449	70.0867	0	#REF!	-1101.26	22.646	-135037	20.032		-22163.1
2028	7636.6	3840.68	3795.92	1712.66	832.062	880.602	5923.93	3008.62	2915.31	1239.45	656.465	582.987	4957.9	2493.08	2464.83	1439.24	691.139	748.103	67.4507	72.306	0	#REF!	-1074.6	-17.1238	-134934	21.1724		-23507.4
2029	7659.18	3852.33	3806.85	1639.28	794.015	845.267	6019.9	3058.31	2961.58	1192.13	631.311	560.821	4963.94	2500.38	2463.56	1503.11	720.634	782.472	68.0788	74.7586	0	#REF!	-1052.68	6.0348	-134778	22.5806		-24567.9
2030	7683.44	3865	3818.45	1641.86	795.731	846.124	6041.59	3069.27	2972.32	1174.33	621.811	552.518	4942.31	2492.68	2449.63	1566.81	750.511	816.298	69.2216	77.2583	0	#REF!	-1035.82	-21.6336		24.2655		-25635.3
2031	7706.11	3876.81	3829.3	1646.79	798.717	848.071	6059.32	3078.09	2981.22	1137.45	602.125	535.329	4946.35	2498.21	2448.14	1622.3	776.475	845.823	70.1198	79.7041	0	#REF!	-1020.99	4.0482		22.6623		-26634.2
2032	7727.56	3888.01	3839.54	1651.42	801.591	849.826	6076.14	3086.42	2989.72	1103.92	584.174	519.749	4954.99	2505.8	2449.19	1668.65	798.042	870.604	71.3584	82.4679	0	#REF!	-1012.52	8.6352		21.4514		-27486.8
2033	7748.3	3898.87	3849.43	1655.93	804.461	851.473	6092.36	3094.41	2997.95	1092.02	577.687	514.334	4927.66	2494.76	2432.9	1728.62	826.421	902.196	73.4222	85.1215	0	#REF!	-1008.75	-27.3289		20.7408		-28679.2
2034	7768.63	3909.58	3859.05	1660.32	807.322	852.998	6108.31	3102.25	3006.06	1089.83	576.332	513.5	4899.01	2482.74	2416.27	1779.78	850.502	929.281	75.6726	87.8156	0	#REF!	-1004.87	-28.6448		20.3329		-29715.9
2035	7788.66	3920.19	3868.47	1664.65	810.218	854.431	6124.01	3109.97	3014.04	1101.36	582.242	519.123	4845.8	2457.61	2388.19	1841.49	880.336	961.157	78.0683	90.4096	0	#REF!	-1002.06	-53.2128		20.0297		-30848.2
2036	7802.83	3927.88	3874.95	1671.98	814.745	857.231	6130.86	3113.14	3017.72	1099.8	581.258	518.544	4816.76	2445.4	2371.36	1886.27	901.222	985.048	79.8043	92.6865	0	#REF!	-1001.26	-29.0378		14.174		-31779.5
2037	7810.86	3932.49	3878.37	1677.96	818.634	859.321	6132.9	3113.85	3019.05	1102.18	582.447	519.731	4789.12	2434.06	2355.06	1919.56	915.977	1003.58	80.9273	95.104	0	#REF!	-1001.52	-27.6416		8.0241		-32632.2
2038	7812.2	3933.74	3878.46	1682.51	821.839	860.668	6129.69	3111.91	3017.79	1107.35	585.196	522.153	4767.19	2425.24	2341.95	1937.66	923.312	1014.35	81.6571	97.198	0	#REF!	-1002.83	-21.9338		1.3399		-33384.5
2039	7806.68	3931.54	3875.14	1685.6	824.341	861.255	6121.08	3107.2	3013.89	1114.39	589.006	525.383	4751	2418.73	2332.27	1941.29	923.803	1017.49	81.8852	98.981	0	#REF!	-1003.94	-16.187		-5.5196		-34004.3
2040	7794.27	3925.87	3868.4	1687.14	826.091	861.052	6107.13	3099.78	3007.35	1123	593.712	529.286	4732.6	2410.44	2322.16	1938.67	921.719	1016.95	81.7779	100.991	0	#REF!	-1003.4	-18.3986		-12.4063		-34456.3
2041	7778.03	3918.49	3859.54	1685.35	826.179	859.172	6092.68	3092.31	3000.37	1134.66	600.105	534.551	4706.38	2398	2308.39	1936.99	920.388	1016.6	81.9536	102.451	0	#REF!	-1002.37	-26.2184		-16.239		-34792.9
2042	7757.37	3909.07	3848.31	1682.57	825.807	856.768	6074.8	3083.26	2991.54	1145.37	606.056	539.312	4681.4	2386.47	2294.94	1930.6	916.546	1014.06	80.9796	103.924	0	#REF!	-1000.02	-24.983		-20.6609		-34946.9
2043	7733.71	3898.43	3835.27	1677.62	824.368	853.248	6056.09	3074.07	2982.03	1154.4	611.17	543.225	4647.99	2371.32	2276.67	1931.32	915.938	1015.38	79.6398	105.173	0	#REF!	-994.542	-33.4102		-23.6663		-35162.2
2044	7706.86	3886.51	3820.36	1671.97	822.635	849.336	6034.89	3063.87	2971.02	1161.08	615.094	545.987	4614.03	2356.43	2257.6	1931.75	914.979	1016.77	77.9029	105.99	0	#REF!	-988.787	-33.9615		-26.8422		-35358.5
2045	7678.02	3873.88	3804.15	1665.89	820.729	845.16	6012.13	3053.15	2958.99	1165.74	617.983	547.756	4574.51	2339.02	2235.49	1937.77	916.876	1020.9	76.9208	107.37	0	#REF!	-979.092	-39.5208		-28.8421		-35456.8
2046	7647.18	3860.33	3786.85	1659.23	818.539	840.688	5987.96	3041.8	2946.16	1169.35	620.276	549.07	4525.4	2317.38	2208.02	1952.44	922.68	1029.76	76.3017	108.462	0	#REF!	-965.954	-49.1117		-30.8399		-35605.7
2047	7614.31	3845.86	3768.45	1652.11	816.135	835.971	5962.2	3029.73	2932.48	1171.23	621.612	549.615	4470.1	2292.96	2177.15	1972.98	931.295	1041.68	75.3539	109.086	0	#REF!	-951.663	-55.2939		-32.8727		-35884.6
2048	7579.52	3830.53	3748.99	1644.56	813.523	831.04	5934.96	3017.01	2917.95	1170.21	621.366	548.847	4433.68	2278.21	2155.48	1975.63	930.96	1044.67	74.057	109.916	0	#REF!	-935.55	-36.4204		-34.7886		-35940.6
2049	7542.65	3814.23	3728.41	1636.57	810.698	825.875	5906.08	3003.54	2902.54	1166.14	619.454	546.688	4395.97	2263.14	2132.83	1980.53	931.641	1048.89	72.7966	110.376	0	#REF!	-917.994	-37.7095		-36.8718		-35989.3
2050	7504.22	3797.2	3707.02	1628.26	807.688	820.572	5875.96	2989.51	2886.45	1159.01	615.873	543.138	4357	2247.73	2109.26	1988.21	933.591	1054.62	71.6973	110.784	0	#REF!	-899.303	-38.9771		-38.4289	0.456326	-36070.2
2051	7464.3	3779.47	3684.84	1619.6	804.501	815.098	5844.7	2974.97	2869.74	1149.42	610.941	538.476	4304.5	2226.06	2078.44	2010.38	942.464	1067.92	70.6119	111.299	0	#REF!	-879.956	-52.4937		-39.9175		-36367.3
2052	7422.85	3761.04	3661.81	1610.59	801.142	809.45	5812.26	2959.9	2852.36	1137.96	604.984	532.981	4237.86	2197.43	2040.43	2047.03	958.629	1088.4	69.5913	111.461	0	#REF!	-861.523	-66.6461		-41.4497		-36839.6
2053	7380.29	3742.12	3638.18	1601.38	797.661	803.716	5778.91	2944.46	2834.46	1125.05	598.219	526.833	4175.32	2170.67	2004.66	2079.92	973.23	1106.68	68.6391	111.58	0	#REF!	-843.669	-62.5332		-42.5618		-37230.3
2054	7336.46	3722.61	3613.85	1591.87	794.02	797.848	5744.59	2928.59	2816	1110.92	590.775	520.142	4112.18	2143.7	1968.49	2113.36	988.138	1125.22	67.4805	111.567	0	#REF!	-826.734	-63.1416		-43.8327		-37780.3
2055	7291.66	3702.64	3589.02	1582.12	790.24	791.882	5709.53	2912.4	2797.14	1096	582.894	513.11	4055.98	2119.09	1936.89	2139.67	1000.65	1139.02	66.4947	111.124	0	#REF!	-811.076	-56.2038		-44.8035		-38330.6
2056	7246.54	3682.56	3563.98	1572.31	786.41	785.9	5674.23	2896.15	2778.08	1080.22	574.53	505.685	4029.12	2108.19	1920.93	2137.2	999.838	1137.37	65.7361	110.794	0	#REF!	-796.541	-26.8605		-45.117		-38386.3
2057	7201.27	3662.46	3538.8	1562.46	782.558	779.906	5638.8	2879.9	2758.9	1064.93	566.418	498.509	4002.21	2097.42	1904.78	2134.13	998.622	1135.51	65.2516	110.185	0	#REF!	-783.392	-26.9123		-45.2726		-38370.4
2058	7156.27	3642.54	3513.72	1552.7	778.728	773.971	5603.57	2863.82	2739.75	1050.63	558.821	491.804	3980.87	2089.59	1891.28	2124.77	994.135	1130.63	64.9121	109.393	0	#REF!	-772.106	-21.3346		-45.0005		-38324.7
2059	7111.97	3623.1	3488.87	1543.07	774.972	768.095	5568.9	2848.12	2720.78	1037.94	552.078	485.862	3979.07	2090.96	1888.12	2094.95	980.058	1114.89	64.824	108.755	0	#REF!	-761.975	-1.7964		-44.2978		-38135.2
2060	7068.29	3604.07	3464.22	1533.55	771.283	762.266	5534.74	2832.79	2701.95	1026.19	545.829	480.357	3991.94	2099.14	1892.8	2050.16	959.099	1091.06	64.8005	107.907	0	#REF!	-753.476	12.8636		-43.6819		-37873.5
2061	7025.37	3585.49	3439.88	1524.25	767.689	756.558	5501.12	2817.8	2683.32	1014.95	539.856	475.094	4014.1	2111.64	1902.47	1996.32	933.994	1062.32	64.7132	106.968	0	#REF!	-746.388	22.163		-42.9173		-37454.7
2062	6983.47	3567.51	3415.95	1515.13	764.2	750.93	5468.34	2803.31	2665.02	1004.72	534.419	470.3	4036.31	2123.86	1912.45	1942.44	909.232	1033.2	64.7934	106.566	0	#REF!	-740.096	22.2113		-41.901		-36994.4
2063	6941.94	3549.61	3392.33	1506.14	760.725	745.417	5435.8	2788.89	2646.91	995.723	529.639	466.084	4054.4	2133.77	1920.63	1891.82	886.207	1005.61	64.7583	106.371	0	#REF!	-734.916	18.0841		-41.5305		-36518.7
2064	6900.6	3531.62	3368.98	1497.28	757.232	740.051	5403.31	2774.39	2628.93	987.959	525.515	462.444	4068.75	2141.51	1927.25	1843.89	864.601	979.285	64.7546	105.945	0	#REF!	-730.259	14.3578		-41.3384		-35936.6
2065	6860.02	3514.03	3346	1488.42	753.739	734.683	5371.6	2760.29	2611.31	981.607	522.142	459.466	4071.43	2142.97	1928.46	1806.99	848.92	958.068	65.0945	105.312	0	#REF!	-724.983	2.6754		-40.5736		-35396.3
2066	6820.01	3496.71	3323.29	1479.72	750.312	729.41	5340.28	2746.4	2593.88	976.239	519.293	456.947	4066.4	2140.86	1925.54	1777.37	836.56	940.808	65.0137	104.476	0	#REF!	-720.192	-5.031		-40.0191		-34872.1
2067	6780.59	3479.72	3300.87	1471.13	746.937	724.192	5309.47	2732.79	2576.68	971.643	516.854	454.789	4061.04	2138.45	1922.6	1747.91	824.425	923.486	64.7822	103.843	0	#REF!	-715.505	-5.3578		-39.4113		-34299.7
2068	6741.62	3462.99	3278.62	1462.62	743.611	719.014	5278.99	2719.38	2559.61	967.78	514.804	452.975	4057.81	2136.8	1921.01	1716.03	811.386	904.644	64.5803	103.322	0	#REF!	-710.53	-3.233		-38.9773		-33722.2
2069	6703.02	3446.4	3256.62	1454.24	740.319	713.918	5248.79	2706.09	2542.7	964.918	513.288	451.63	4037.39	2126.59	1910.8	1700.72	806.529	894.187	64.4415	102.8	0	#REF!	-705.21	-20.419		-38.5946		-33280.9
2070	6664.89	3430.05	3234.83	1445.9	737.051	708.849	5218.99	2693	2525.99	962.964	512.253	450.711	4013.14	2114.15	1898.99	1688.78	803.651	885.133	64.3789	102.556	0	#REF!	-699.27	-24.2478		-38.133		-32828.5
2071	6626.6	3413.57	3213.03	1437.47	733.716	703.751	5189.13	2679.85	2509.28	961.354	511.401	449.953	3985.59	2099.64	1885.95	1679.65	802.523	877.127	63.9742	101.912	0	#REF!	-693.121	-27.5463		-38.2915		-32461.2
2072	6588.49	3397.19	3191.3	1429.07	730.398	698.677	5159.41	2666.79	2492.62	959.757	510.554	449.203	3957.78	2085.01	1872.77	1670.95	801.62	869.326	63.5082	101.239	0	#REF!	-686.296	-27.8103		-38.1109		-32104
2073	6550.53	3380.9	3169.63	1420.7	727.081	693.615	5129.83	2653.82	2476.02	957.972	509.607	448.366	3927.22	2068.79	1858.42	1665.34	802.501	862.84	62.9849	100.292	0	#REF!	-678.904	-30.5688		-37.9582		-31750.5
2074	6512.96	3364.8	3148.16	1412.56	723.856	688.706	5100.4	2640.95	2459.45	955.717	508.408	447.31	3895.32	2051.54	1843.78	1661.92	804.854	857.066	62.4242	98.952	0	#REF!	-670.889	-31.8948		-37.5704		-31432.4
2075	6476.17	3349.07	3127.1	1404.59	720.678	683.917	5071.57	2628.39	2443.18	952.927	506.923	446.004	3853.66	2029.29	1824.37	1669.58	812.862	856.72	61.8629	97.78	0	#REF!	-662.281	-41.6618		-36.7899		-31058.8
2076	6440.01	3333.59	3106.42	1396.74	717.517	679.228	5043.27	2616.07	2427.19	949.684	505.195	444.489	3805.33	2003.98	1801.35	1684.99	824.411	860.582	61.3218	96.5589	0	#REF!	-653.137	-48.3245		-36.1574		-30670.2
2077	6404.5	3318.28	3086.22	1389.06	714.378	674.687	5015.44	2603.9	2411.54	945.793	503.122	442.671	3751.78	1975.91	1775.87	1706.93	839.242	867.688	60.748	95.0722	0	#REF!	-643.707	-53.555		-35.5086		-30310.9
2078	6369.89	3303.25	3066.64	1381.56	711.265	670.294	4988.33	2591.98	2396.35	941.342	500.75	440.592	3705.06	1951.4	1753.67	1723.48	851.098	872.382	60.1508	93.802	0	#REF!	-634.024	-46.7162		-34.6169		-29981.8
2079	6335.93	3288.3	3047.63	1374.18	708.149	666.033	4961.75	2580.16	2381.59	936.289	498.058	438.232	3655.49	1925.4	1730.1	1744.15	864.849	879.298	59.5399	92.3264	0	#REF!	-624.303	-49.5689		-33.9543		-29668.8
2080	6302.84	3273.52	3029.32	1367.06	705.085	661.977	4935.78	2568.44	2367.34	930.296	494.864	435.432	3631.66	1912.88	1718.78	1740.89	865.785	875.107	58.9307	90.9488	0	#REF!	-614.577	-23.8385		-33.0874		-29550.7
2081	6270.55	3258.84	3011.71	1360.07	702.013	658.055	4910.48	2556.83	2353.65	923.798	491.401	432.397	3588.53	1890.32	1698.2	1758.22	877.12	881.104	58.3421	89.8444	0	#REF!	-605.042	-43.1311		-32.2963		-29416
2082	6238.8	3244.11	2994.69	1353.17	698.919	654.247	4885.63	2545.19	2340.44	916.973	487.764	429.21	3546.68	1868.5	1678.19	1775.14	887.854	887.288	57.7834	88.688	0	#REF!	-595.736	-41.8428		-31.7489		-29266.1
2083	6207.67	3229.38	2978.28	1346.37	695.817	650.552	4861.3	2533.57	2327.73	909.812	483.947	425.866	3522.5	1855.97	1666.53	1775.36	889.468	885.888	57.2445	87.4186	0	#REF!	-586.815	-24.1815		-31.1298		-29111.3
2084	6177.3	3214.82	2962.48	1339.74	692.774	646.97	4837.55	2522.05	2315.51	902.281	479.933	422.348	3504.7	1846.85	1657.85	1770.32	888.042	882.276	56.7347	86.3799	0	#REF!	-578.279	-17.8011		-30.3706		-28921.9
2085	6147.49	3200.29	2947.2	1333.27	689.769	643.5	4814.22	2510.52	2303.7	894.335	475.698	418.636	3497.05	1843.09	1653.96	1756.11	881.503	874.603	56.2547	85.3291	0	#REF!	-570.262	-7.6519		-29.809		-28718.9
2086	6118.3	3185.82	2932.48	1326.91	686.791	640.124	4791.38	2499.03	2292.35	886.355	471.446	414.909	3475.58	1832.13	1643.45	1756.36	882.24	874.12	55.8201	84.8644	0	#REF!	-562.715	-21.4661		-29.1928		-28474.9
2087	6089.18	3171.07	2918.11	1320.52	683.751	636.768	4768.66	2487.32	2281.35	878.451	467.235	411.216	3457.04	1822.78	1634.26	1753.69	881.054	872.632	55.431	84.7034	0	#REF!	-555.599	-18.538		-29.1149		-28206.6
2088	6059.88	3155.9	2903.99	1314.02	680.621	633.396	4745.87	2475.28	2270.59	870.719	463.115	407.603	3440.79	1814.68	1626.11	1748.38	878.103	870.273	55.0841	84.5888	0	#REF!	-548.952	-16.2556		-29.2993		-27909.7
2089	6030.4	3140.4	2889.99	1307.45	677.448	630.001	4722.95	2462.96	2259.99	863.24	459.131	404.109	3426.43	1807.61	1618.82	1740.72	873.663	867.059	54.7825	84.6481	0	#REF!	-542.649	-14.355		-29.4859		-27585.8
2090	6000.58	3124.58	2876.01	1300.81	674.235	626.578	4699.77	2450.34	2249.43	856.05	455.301	400.749	3413.98	1801.55	1612.43	1730.56	867.73	862.827	54.5146	84.7499	0	#REF!	-536.73	-12.4567		-29.8133		-27239.2
2091	5970.42	3108.46	2861.96	1294.17	671.015	623.15	4676.25	2437.44	2238.81	849.145	451.623	397.522	3404.22	1796.88	1607.34	1717.05	859.952	857.098	54.2627	84.644	0	#REF!	-531.065	-9.7532		-30.1654		-26877
2092	5940.13	3092.31	2847.82	1287.54	667.84	619.702	4652.58	2424.47	2228.12	842.573	448.123	394.451	3394.39	1792.15	1602.24	1703.17	852.034	851.132	54.0293	84.7842	0	#REF!	-525.668	-9.8355		-30.2917		-26509.9
2093	5909.48	3076	2833.48	1280.84	664.649	616.193	4628.64	2411.35	2217.29	836.378	444.824	391.555	3383.98	1787.09	1596.89	1689.13	844.089	845.038	53.8143	85.0568	0	#REF!	-520.424	-10.4118		-30.645		-26138.2
2094	5878.37	3059.53	2818.84	1274.03	661.43	612.602	4604.34	2398.1	2206.24	830.599	441.745	388.854	3372.73	1781.55	1591.18	1675.05	836.231	838.814	53.6258	85.1765	0	#REF!	-515.297	-11.246		-31.1076		-25763.7
2095	5846.96	3043.06	2803.9	1267.25	658.263	608.984	4579.71	2384.8	2194.91	825.23	438.887	386.344	3360.2	1775.3	1584.89	1661.53	828.869	832.658	53.4338	85.1024	0	#REF!	-510.19	-12.5306		-31.4173		-25391.1
2096	5815.4	3026.7	2788.7	1260.53	655.158	605.372	4554.87	2371.54	2183.33	820.23	436.224	384.006	3346.62	1768.46	1578.16	1648.55	822.012	826.534	53.2188	85.0946	0	#REF!	-505.148	-13.5754		-31.5578		-25021.2
2097	5783.61	3010.4	2773.22	1253.81	652.071	601.735	4529.81	2358.32	2171.48	815.545	433.729	381.816	3331.71	1760.87	1570.83	1636.36	815.793	820.569	52.9824	85.0392	0	#REF!	-500.048	-14.917		-31.784		-24659.6
2098	5751.64	2994.12	2757.52	1247.02	648.955	598.06	4504.62	2345.16	2159.46	811.146	431.387	379.759	3314.7	1752.14	1562.56	1625.8	810.594	815.201	52.7323	84.8986	0	#REF!	-494.91	-17.011		-31.9775		-24308.9
2099	5719.54	2977.84	2741.69	1240.17	645.802	594.365	4479.37	2332.04	2147.33	806.989	429.174	377.815	3295.44	1742.18	1553.26	1617.11	806.49	810.617	52.4683	84.9412	0	#REF!	-489.633	-19.2555		-32.0996		-23968.1
2100	5687.11	2961.45	2725.66	1233.21	642.582	590.626	4453.9	2318.86	2135.04	803.022	427.062	375.96	3273.83	1730.94	1542.89	1610.25	803.442	806.812	52.1826	84.8666	0	#REF!	-484.272	-21.6063		-32.428		-23638.7
																										-1972.07
																										-28.1724

## Sheet: 预测人口年龄结构
year	total	totalm	totalf	rtotal	rtotm	rtotf	utotal	utotm	utotf	tot14	totm14	totf14	tot64	totm64	totf64	tot65	totm65	totf65	birth	death	grwoth
2010	7220.21	3657.88	3562.33	4051.81	2059.53	1992.29	3168.39	1598.35	1570.04	17.5948	9.39653	8.19823	74.4186	37.4592	36.9594	7.98663	3.80592	4.18071	0	0	0
2011	7278.42	3686.14	3592.27	3587.02	1816.34	1770.68	3691.39	1869.8	1821.59	18.2101	9.72241	8.48769	73.3972	36.9079	36.4893	8.39273	4.01455	4.37819	16.9234	6.08524	10.8382
2012	7338.56	3715.37	3623.19	3468.82	1754.18	1714.63	3869.74	1961.19	1908.55	18.9018	10.0854	8.81646	72.298	36.3193	35.9787	8.80013	4.22344	4.5767	17.4978	6.22202	11.2758
2013	7386.56	3738.03	3648.53	3346.26	1689.72	1656.54	4040.3	2048.32	1991.99	19.469	10.3805	9.08852	71.282	35.7778	35.5042	9.24894	4.44755	4.80139	16.2189	6.33955	9.87937
2014	7432.8	3759.65	3673.16	3219.92	1623.23	1596.69	4212.88	2136.42	2076.47	20.0357	10.673	9.36267	70.151	35.1788	34.9722	9.81336	4.73008	5.08328	16.3908	6.46842	9.92237
2015	7446.56	3763.86	3682.7	3079.02	1548.98	1530.04	4367.54	2214.88	2152.66	20.1602	10.7284	9.4318	69.3879	34.7748	34.6131	10.4519	5.04182	5.41013	12.3912	6.56967	5.8215
2016	7476.45	3776.58	3699.87	2943.48	1477.67	1465.81	4532.97	2298.91	2234.06	20.4291	10.8681	9.56099	68.4841	34.2976	34.1865	11.0869	5.34732	5.73953	15.0691	6.76945	8.29964
2017	7499.93	3785.83	3714.11	2803.57	1404.09	1399.48	4696.36	2381.74	2314.62	20.7019	11.0089	9.69296	67.4968	33.7751	33.7217	11.8013	5.69409	6.10721	14.6723	6.92853	7.74376
2018	7499.3	3782.17	3717.13	2655.95	1326.43	1329.52	4843.35	2455.74	2387.61	20.8231	11.065	9.75808	66.6288	33.3134	33.3153	12.5481	6.05518	6.49294	11.9066	7.07996	4.82669
2019	7485.71	3771.51	3714.2	2504.2	1246.59	1257.61	4981.51	2524.92	2456.59	20.6485	10.9707	9.67778	65.9665	32.9495	33.017	13.385	6.46251	6.9225	10.829	7.26311	3.56585
2020	7464.32	3757	3707.32	2923.93	1465.07	1458.86	4540.38	2291.92	2248.46	20.3065	10.7859	9.52061	65.4681	32.6718	32.7963	14.2253	6.87504	7.35031	9.22705	7.57054	1.65651
2021	7490.47	3769.42	3721.05	2747.58	1372.69	1374.89	4742.89	2396.73	2346.16	20.0259	10.632	9.39385	65.0377	32.4723	32.5653	14.9364	7.21854	7.7179	11.0615	7.79606	3.26548
2022	7513.75	3780.44	3733.31	2603.51	1297.21	1306.29	4910.24	2483.23	2427.01	19.711	10.4614	9.24962	64.6472	32.2893	32.3579	15.6417	7.56293	8.07882	10.4981	8.00316	2.4949
2023	7534.2	3790.04	3744.16	2458.35	1221.23	1237.12	5075.85	2568.81	2507.04	19.3346	10.2571	9.07752	64.4402	32.2032	32.2369	16.2252	7.84416	8.38107	10.058	8.23088	1.82713
2024	7554.23	3799.59	3754.65	2311.24	1144.31	1166.92	5243	2655.28	2587.72	18.9177	10.0276	8.89017	64.4583	32.237	32.2213	16.624	8.03292	8.59109	9.69415	8.45917	1.23498
2025	7575.93	3810.27	3765.66	2160.28	1065.46	1094.82	5415.65	2744.8	2670.84	18.3402	9.71513	8.62507	64.6571	32.3708	32.2862	17.0027	8.20839	8.79433	9.34129	8.69033	0.650957
2026	7595.39	3819.87	3775.52	2012.11	988.136	1023.98	5583.28	2831.74	2751.54	17.643	9.34571	8.29732	65.2024	32.6894	32.5131	17.1545	8.25692	8.8976	8.88007	8.94259	-0.0625228
2027	7615.43	3829.91	3785.51	1862.86	910.313	952.546	5752.57	2919.6	2832.97	16.8795	8.94078	7.93867	65.3283	32.8031	32.5252	17.7922	8.5476	9.24465	8.81526	9.20148	-0.38622
2028	7636.6	3840.68	3795.92	1712.66	832.062	880.602	5923.93	3008.62	2915.31	16.2304	8.5963	7.63412	64.9229	32.6465	32.2765	18.8466	9.05036	9.79629	8.82975	9.46534	-0.635592
2029	7659.18	3852.33	3806.85	1639.28	794.015	845.267	6019.9	3058.31	2961.58	15.5648	8.24254	7.32221	64.8103	32.6456	32.1648	19.6249	9.40877	10.2161	8.88465	9.7564	-0.87175
2030	7683.44	3865	3818.45	1641.86	795.731	846.124	6041.59	3069.27	2972.32	15.2839	8.09287	7.19102	64.3241	32.4422	31.8819	20.392	9.7679	10.6241	9.00448	10.0499	-1.04543
2031	7706.11	3876.81	3829.3	1646.79	798.717	848.071	6059.32	3078.09	2981.22	14.7604	7.81361	6.94682	64.1875	32.4186	31.7689	21.0521	10.0761	10.976	9.0936	10.3366	-1.24296
2032	7727.56	3888.01	3839.54	1651.42	801.591	849.826	6076.14	3086.42	2989.72	14.2855	7.55962	6.72591	64.121	32.4268	31.6942	21.5935	10.3272	11.2662	9.22764	10.6643	-1.43661
2033	7748.3	3898.87	3849.43	1655.93	804.461	851.473	6092.36	3094.41	2997.95	14.0937	7.45566	6.63803	63.5967	32.1976	31.3991	22.3096	10.6658	11.6438	9.46876	10.9775	-1.50878
2034	7768.63	3909.58	3859.05	1660.32	807.322	852.998	6108.31	3102.25	3006.06	14.0286	7.41871	6.60992	63.0615	31.9586	31.1029	22.9099	10.9479	11.962	9.73318	11.295	-1.56186
2035	7788.66	3920.19	3868.47	1664.65	810.218	854.431	6124.01	3109.97	3014.04	14.1406	7.47551	6.66511	62.2161	31.5537	30.6624	23.6433	11.3028	12.3405	10.0154	11.5987	-1.58327
2036	7802.83	3927.88	3874.95	1671.98	814.745	857.231	6130.86	3113.14	3017.72	14.0949	7.44932	6.64558	61.731	31.3399	30.391	24.1742	11.5499	12.6242	10.2192	11.8688	-1.6496
2037	7810.86	3932.49	3878.37	1677.96	818.634	859.321	6132.9	3113.85	3019.05	14.1108	7.45688	6.65395	61.3137	31.1626	30.1511	24.5755	11.727	12.8485	10.3515	12.1648	-1.81335
2038	7812.2	3933.74	3878.46	1682.51	821.839	860.668	6129.69	3111.91	3017.79	14.1746	7.4908	6.68382	61.0224	31.0442	29.9782	24.803	11.8188	12.9842	10.4421	12.4295	-1.98734
2039	7806.68	3931.54	3875.14	1685.6	824.341	861.255	6121.08	3107.2	3013.89	14.2748	7.5449	6.72992	60.8582	30.9828	29.8754	24.867	11.8335	13.0335	10.4776	12.6651	-2.1875
2040	7794.27	3925.87	3868.4	1687.14	826.091	861.052	6107.13	3099.78	3007.35	14.408	7.61728	6.7907	60.719	30.9258	29.7932	24.873	11.8256	13.0474	10.4791	12.9411	-2.46194
2041	7778.03	3918.49	3859.54	1685.35	826.179	859.172	6092.68	3092.31	3000.37	14.588	7.71538	6.87257	60.5087	30.8304	29.6783	24.9034	11.8332	13.0702	10.5227	13.1545	-2.63186
2042	7757.37	3909.07	3848.31	1682.57	825.807	856.768	6074.8	3083.26	2991.54	14.7649	7.81264	6.95225	60.3478	30.7638	29.5839	24.8873	11.8152	13.0722	10.4236	13.3771	-2.95345
2043	7733.71	3898.43	3835.27	1677.62	824.368	853.248	6056.09	3074.07	2982.03	14.9268	7.90268	7.02412	60.1004	30.6622	29.4382	24.9728	11.8435	13.1293	10.2808	13.5768	-3.29607
2044	7706.86	3886.51	3820.36	1671.97	822.635	849.336	6034.89	3063.87	2971.02	15.0656	7.98112	7.08443	59.8691	30.5758	29.2933	25.0654	11.8723	13.1931	10.0899	13.7277	-3.6378
2045	7678.02	3873.88	3804.15	1665.89	820.729	845.16	6012.13	3053.15	2958.99	15.1828	8.04873	7.13407	59.5793	30.4638	29.1155	25.2379	11.9416	13.2964	9.99848	13.9564	-3.9579
2046	7647.18	3860.33	3786.85	1659.23	818.539	840.688	5987.96	3041.8	2946.16	15.2912	8.11117	7.18003	59.1773	30.3037	28.8736	25.5315	12.0656	13.4659	9.95682	14.1535	-4.19672
2047	7614.31	3845.86	3768.45	1652.11	816.135	835.971	5962.2	3029.73	2932.48	15.3819	8.16373	7.21819	58.7066	30.1138	28.5929	25.9115	12.2309	13.6806	9.87448	14.2948	-4.42033
2048	7579.52	3830.53	3748.99	1644.56	813.523	831.04	5934.96	3017.01	2917.95	15.4391	8.19795	7.24118	58.4956	30.0574	28.4381	26.0653	12.2826	13.7827	9.74761	14.4675	-4.71991
2049	7542.65	3814.23	3728.41	1636.57	810.698	825.875	5906.08	3003.54	2902.54	15.4606	8.21268	7.24795	58.2816	30.0046	28.277	26.2578	12.3516	13.9062	9.62735	14.5972	-4.96986
2050	7504.22	3797.2	3707.02	1628.26	807.688	820.572	5875.96	2989.51	2886.45	15.4448	8.20702	7.23777	58.0606	29.9529	28.1077	26.4946	12.4409	14.0537	9.52945	14.7245	-5.19507
2051	7464.3	3779.47	3684.84	1619.6	804.501	815.098	5844.7	2974.97	2869.74	15.3988	8.18483	7.21401	57.6679	29.8228	27.8451	26.9333	12.6263	14.307	9.43423	14.8703	-5.43602
2052	7422.85	3761.04	3661.81	1610.59	801.142	809.45	5812.26	2959.9	2852.36	15.3306	8.15029	7.18027	57.092	29.6035	27.4885	27.5774	12.9146	14.6629	9.34891	14.9737	-5.62482
2053	7380.29	3742.12	3638.18	1601.38	797.661	803.716	5778.91	2944.46	2834.46	15.244	8.10563	7.13838	56.574	29.4117	27.1623	28.182	13.1869	14.9951	9.27335	15.0748	-5.80142
2054	7336.46	3722.61	3613.85	1591.87	794.02	797.848	5744.59	2928.59	2816	15.1424	8.05259	7.08983	56.0513	29.2198	26.8316	28.8062	13.4689	15.3374	9.17041	15.1616	-5.99119
2055	7291.66	3702.64	3589.02	1582.12	790.24	791.882	5709.53	2912.4	2797.14	15.0309	7.99399	7.03694	55.6249	29.0619	26.5631	29.3441	13.7232	15.6209	9.09146	15.1935	-6.10199
2056	7246.54	3682.56	3563.98	1572.31	786.41	785.9	5674.23	2896.15	2778.08	14.9066	7.92834	6.97829	55.6006	29.0924	26.5082	29.4928	13.7975	15.6953	9.04326	15.2419	-6.19861
2057	7201.27	3662.46	3538.8	1562.46	782.558	779.906	5638.8	2879.9	2758.9	14.7881	7.86554	6.92252	55.5764	29.1257	26.4507	29.6355	13.8673	15.7682	9.03295	15.2532	-6.22026
2058	7156.27	3642.54	3513.72	1552.7	778.728	773.971	5603.57	2863.82	2739.75	14.6812	7.80884	6.87235	55.6278	29.1994	26.4284	29.691	13.8918	15.7992	9.04256	15.239	-6.19641
2059	7111.97	3623.1	3488.87	1543.07	774.972	768.095	5568.9	2848.12	2720.78	14.5943	7.76266	6.83162	55.949	29.4006	26.5484	29.4567	13.7804	15.6763	9.08671	15.2447	-6.15798
2060	7068.29	3604.07	3464.22	1533.55	771.283	762.266	5534.74	2832.79	2701.95	14.5182	7.72223	6.79595	56.4768	29.698	26.7787	29.0051	13.5691	15.436	9.13991	15.2199	-6.08
2061	7025.37	3585.49	3439.88	1524.25	767.689	756.558	5501.12	2817.8	2683.32	14.4469	7.68439	6.76254	57.1372	30.0573	27.0799	28.4158	13.2946	15.1212	9.18374	15.1803	-5.99658
2062	6983.47	3567.51	3415.95	1515.13	764.2	750.93	5468.34	2803.31	2665.02	14.3871	7.65263	6.73447	57.7981	30.4127	27.3854	27.8148	13.0198	14.795	9.25045	15.2142	-5.96376
2063	6941.94	3549.61	3392.33	1506.14	760.725	745.417	5435.8	2788.89	2646.91	14.3436	7.62956	6.71404	58.4044	30.7373	27.6671	27.252	12.766	14.486	9.30069	15.2772	-5.97651
2064	6900.6	3531.62	3368.98	1497.28	757.232	740.051	5403.31	2774.39	2628.93	14.317	7.61549	6.70151	58.9623	31.0336	27.9287	26.7207	12.5294	14.1913	9.35599	15.3073	-5.95136
2065	6860.02	3514.03	3346	1488.42	753.739	734.683	5371.6	2760.29	2611.31	14.3091	7.61137	6.69772	59.3501	31.2385	28.1116	26.3408	12.3749	13.966	9.46123	15.3068	-5.84553
2066	6820.01	3496.71	3323.29	1479.72	750.312	729.41	5340.28	2746.4	2593.88	14.3143	7.61426	6.70009	59.6246	31.3909	28.2337	26.0611	12.2663	13.7948	9.50529	15.2748	-5.76954
2067	6780.59	3479.72	3300.87	1471.13	746.937	724.192	5309.47	2732.79	2576.68	14.3298	7.62254	6.70721	59.8921	31.5377	28.3544	25.7781	12.1586	13.6195	9.52662	15.2707	-5.74412
2068	6741.62	3462.99	3278.62	1462.62	743.611	719.014	5278.99	2719.38	2559.61	14.3553	7.63622	6.71909	60.1904	31.6957	28.4947	25.4543	12.0355	13.4188	9.5519	15.2821	-5.73018
2069	6703.02	3446.4	3256.62	1454.24	740.319	713.918	5248.79	2706.09	2542.7	14.3953	7.65756	6.73771	60.2324	31.7258	28.5066	25.3724	12.0323	13.3401	9.58637	15.2927	-5.7063
2070	6664.89	3430.05	3234.83	1445.9	737.051	708.849	5218.99	2693	2525.99	14.4483	7.68585	6.76247	60.2132	31.7207	28.4925	25.3385	12.058	13.2805	9.63182	15.3436	-5.71178
2071	6626.6	3413.57	3213.03	1437.47	733.716	703.751	5189.13	2679.85	2509.28	14.5075	7.7174	6.79011	60.1454	31.6851	28.4603	25.3471	12.1106	13.2365	9.6266	15.3354	-5.70878
2072	6588.49	3397.19	3191.3	1429.07	730.398	698.677	5159.41	2666.79	2492.62	14.5672	7.74918	6.81799	60.0712	31.6463	28.4249	25.3616	12.167	13.1946	9.61175	15.3222	-5.71046
2073	6550.53	3380.9	3169.63	1420.7	727.081	693.615	5129.83	2653.82	2476.02	14.6244	7.77963	6.84473	59.9527	31.5821	28.3706	25.423	12.2509	13.1721	9.58794	15.267	-5.67906
2074	6512.96	3364.8	3148.16	1412.56	723.856	688.706	5100.4	2640.95	2459.45	14.6741	7.8061	6.86799	59.8088	31.4994	28.3094	25.5171	12.3577	13.1594	9.55781	15.1506	-5.5928
2075	6476.17	3349.07	3127.1	1404.59	720.678	683.917	5071.57	2628.39	2443.18	14.7144	7.82751	6.88685	59.5052	31.3347	28.1706	25.7804	12.5516	13.2288	9.52598	15.0567	-5.5307
2076	6440.01	3333.59	3106.42	1396.74	717.517	679.228	5043.27	2616.07	2427.19	14.7466	7.84463	6.90199	59.0889	31.1177	27.9712	26.1644	12.8014	13.363	9.49602	14.9527	-5.45666
2077	6404.5	3318.28	3086.22	1389.06	714.378	674.687	5015.44	2603.9	2411.54	14.7676	7.85575	6.91187	58.5803	30.852	27.7284	26.652	13.1039	13.5481	9.45985	14.8049	-5.34506
2078	6369.89	3303.25	3066.64	1381.56	711.265	670.294	4988.33	2591.98	2396.35	14.778	7.86122	6.9168	58.1653	30.6347	27.5306	27.0567	13.3613	13.6954	9.41812	14.6871	-5.26894
2079	6335.93	3288.3	3047.63	1374.18	708.149	666.033	4961.75	2580.16	2381.59	14.7775	7.86085	6.91661	57.6947	30.3886	27.3061	27.5279	13.6499	13.878	9.37293	14.5343	-5.16134
2080	6302.84	3273.52	3029.32	1367.06	705.085	661.977	4935.78	2568.44	2367.34	14.7599	7.85144	6.9085	57.6193	30.3494	27.2699	27.6207	13.7364	13.8843	9.32617	14.3932	-5.06707
2081	6270.55	3258.84	3011.71	1360.07	702.013	658.055	4910.48	2556.83	2353.65	14.7323	7.83665	6.89568	57.2283	30.146	27.0822	28.0394	13.9879	14.0515	9.28083	14.2921	-5.01126
2082	6238.8	3244.11	2994.69	1353.17	698.919	654.247	4885.63	2545.19	2340.44	14.6979	7.81823	6.87969	56.8488	29.9496	26.8992	28.4533	14.2312	14.2221	9.23906	14.1804	-4.94138
2083	6207.67	3229.38	2978.28	1346.37	695.817	650.552	4861.3	2533.57	2327.73	14.6563	7.79595	6.86031	56.7443	29.898	26.8463	28.5994	14.3285	14.2709	9.19922	14.0482	-4.84899
2084	6177.3	3214.82	2962.48	1339.74	692.774	646.97	4837.55	2522.05	2315.51	14.6064	7.7693	6.8371	56.7352	29.8973	26.8378	28.6584	14.3759	14.2825	9.1624	13.95	-4.78757
2085	6147.49	3200.29	2947.2	1333.27	689.769	643.5	4814.22	2510.52	2303.7	14.548	7.73809	6.80987	56.8858	29.9812	26.9046	28.5662	14.3392	14.227	9.12925	13.8476	-4.71832
2086	6118.3	3185.82	2932.48	1326.91	686.791	640.124	4791.38	2499.03	2292.35	14.487	7.70552	6.78144	56.8064	29.9451	26.8612	28.7067	14.4197	14.287	9.10187	13.8377	-4.73588
2087	6089.18	3171.07	2918.11	1320.52	683.751	636.768	4768.66	2487.32	2281.35	14.4264	7.6732	6.75322	56.7735	29.9347	26.8388	28.8	14.4692	14.3309	9.08137	13.8771	-4.79575
2088	6059.88	3155.9	2903.99	1314.02	680.621	633.396	4745.87	2475.28	2270.59	14.3686	7.64232	6.72626	56.7798	29.9458	26.834	28.8516	14.4904	14.3612	9.06789	13.9249	-4.85703
2089	6030.4	3140.4	2889.99	1307.45	677.448	630.001	4722.95	2462.96	2259.99	14.3148	7.61362	6.70121	56.8194	29.975	26.8444	28.8658	14.4877	14.3781	9.06195	14.0022	-4.94028
2090	6000.58	3124.58	2876.01	1300.81	674.235	626.578	4699.77	2450.34	2249.43	14.2661	7.58761	6.67851	56.8941	30.0228	26.8712	28.8398	14.4608	14.379	9.06205	14.0881	-5.02606
2091	5970.42	3108.46	2861.96	1294.17	671.015	623.15	4676.25	2437.44	2238.81	14.2225	7.56434	6.65819	57.0182	30.0964	26.9217	28.7593	14.4035	14.3558	9.06553	14.1413	-5.07572
2092	5940.13	3092.31	2847.82	1287.54	667.84	619.702	4652.58	2424.47	2228.12	14.1844	7.54399	6.64044	57.1434	30.1703	26.9731	28.6722	14.3437	14.3285	9.07216	14.2363	-5.16411
2093	5909.48	3076	2833.48	1280.84	664.649	616.193	4628.64	2411.35	2217.29	14.1532	7.52729	6.62587	57.2635	30.241	27.0225	28.5833	14.2836	14.2997	9.08243	14.3553	-5.2729
2094	5878.37	3059.53	2818.84	1274.03	661.43	612.602	4604.34	2398.1	2206.24	14.1297	7.51475	6.61499	57.3752	30.3069	27.0683	28.495	14.2256	14.2695	9.09814	14.451	-5.35288
2095	5846.96	3043.06	2803.9	1267.25	658.263	608.984	4579.71	2384.8	2194.91	14.1138	7.50624	6.60761	57.4692	30.3629	27.1063	28.417	14.1761	14.2409	9.11406	14.5157	-5.40163
2096	5815.4	3026.7	2788.7	1260.53	655.158	605.372	4554.87	2371.54	2183.33	14.1044	7.50119	6.60326	57.5476	30.41	27.1376	28.3479	14.1351	14.2129	9.12635	14.5926	-5.46629
2097	5783.61	3010.4	2773.22	1253.81	652.071	601.735	4529.81	2358.32	2171.48	14.101	7.49928	6.60168	57.606	30.4459	27.1601	28.2931	14.1052	14.1878	9.13546	14.6628	-5.52737
2098	5751.64	2994.12	2757.52	1247.02	648.955	598.06	4504.62	2345.16	2159.46	14.1029	7.50026	6.60262	57.6305	30.4633	27.1672	28.2667	14.0933	14.1734	9.14266	14.7196	-5.57695
2099	5719.54	2977.84	2741.69	1240.17	645.802	594.365	4479.37	2332.04	2147.33	14.1093	7.50365	6.6057	57.6173	30.4601	27.1571	28.2734	14.1006	14.1728	9.14755	14.809	-5.66147
2100	5687.11	2961.45	2725.66	1233.21	642.582	590.626	4453.9	2318.86	2135.04	14.12	7.5093	6.61075	57.5659	30.4363	27.1296	28.3141	14.1274	14.1867	9.1493	14.8799	-5.73057
																					3.0687

## Sheet: Sheet1
年份	birth	death	grwoth
2011	11.9093	5.92677	5.98255
2012	12.0726	6.07289	5.9997
2013	12.0633	6.21639	5.84692
2014	12.301	6.35973	5.94122
2015	12.614	6.50527	6.10878
2016	13.8486	6.65829	7.19036
2017	15.4025	6.8098	8.59272
2018	14.5253	6.9299	7.59544
2019	13.676	7.05232	6.62371
2020	13.0337	7.18593	5.84781
2021	11.436	7.31764	4.11832
2022	11.0213	7.47524	3.54601
2023	10.5911	7.63839	2.95271
2024	10.1786	7.81467	2.36395
2025	9.82206	7.99341	1.82865
2026	9.50268	8.18377	1.31891
2027	9.24088	8.38562	0.855263
2028	9.02099	8.58466	0.436331
2029	8.84418	8.79586	0.0483213
2030	8.71632	9.02374	-0.307418
2031	8.60801	9.28029	-0.67228
2032	8.5492	9.56239	-1.01319
2033	8.5439	9.83952	-1.29561
2034	8.54856	10.1211	-1.57254
2035	8.57855	10.4097	-1.83115
2036	8.63163	10.6904	-2.05878
2037	8.70276	10.979	-2.27625
2038	8.81388	11.2493	-2.43542
2039	8.94238	11.5133	-2.57091
2040	9.08223	11.8036	-2.72134
2041	9.25342	11.9182	-2.66481
2042	9.38661	12.2046	-2.818
2043	9.475	12.4832	-3.0082
2044	9.53557	12.7405	-3.20492
2045	9.5572	13.0022	-3.44496
2046	9.55587	13.2575	-3.70164
2047	9.51313	13.5051	-3.99202
2048	9.43026	13.7465	-4.31623
2049	9.3398	13.9786	-4.63876
2050	9.21995	14.2104	-4.99045
2051	9.08537	14.4307	-5.34537
2052	8.96051	14.6604	-5.69987
2053	8.83619	14.8701	-6.03389
2054	8.7154	15.0623	-6.34695
2055	8.61049	15.225	-6.61453
2056	8.5143	15.3658	-6.85146
2057	8.43597	15.4899	-7.05388
2058	8.37657	15.5815	-7.20495
2059	8.33594	15.6365	-7.30057
2060	8.31908	15.6892	-7.37008
2061	8.31883	15.7489	-7.43002
2062	8.33654	15.8886	-7.55207
2063	8.37527	16.012	-7.63668
2064	8.42779	16.0708	-7.64305
2065	8.49522	16.1099	-7.61464
2066	8.56526	16.1383	-7.57299
2067	8.63111	16.1696	-7.53846
2068	8.70105	16.2344	-7.5334
2069	8.77127	16.2794	-7.50813
2070	8.83754	16.3336	-7.49608
2071	8.90291	16.343	-7.44006
2072	8.95727	16.348	-7.39075
2073	9.0003	16.3392	-7.33891
2074	9.03031	16.3152	-7.28494
2075	9.04656	16.2689	-7.22229
2076	9.04918	16.2156	-7.16639
2077	9.03958	16.1555	-7.11589
2078	9.01876	16.1067	-7.08798
2079	8.98951	16.0401	-7.05055
2080	8.95269	15.9539	-7.00125
2081	8.91142	15.8767	-6.96528
2082	8.86765	15.7978	-6.93012
2083	8.82405	15.668	-6.84398
2084	8.78168	15.5551	-6.77338
2085	8.74312	15.4682	-6.72509
2086	8.70954	15.4275	-6.71798
2087	8.68233	15.4103	-6.72799
2088	8.66284	15.3923	-6.72942
2089	8.65041	15.4096	-6.75921
2090	8.64616	15.4076	-6.76147
2091	8.64839	15.3423	-6.69393
2092	8.6566	15.3158	-6.65915
2093	8.66983	15.3159	-6.64605
2094	8.688	15.3245	-6.63647
2095	8.70933	15.3397	-6.63037
2096	8.73327	15.3605	-6.62719
2097	8.75789	15.4032	-6.64536
2098	8.7831	15.449	-6.66588
2099	8.80675	15.4909	-6.68419
2100	8.82855	15.5467	-6.71813

## Sheet: Sheet3
年份	高方案人口	中高方案总人口	中方案总人口	中低方案人口	低方案人口
2000	126189	126189	126189	126189	126189
2001	127360	127352	127336	127327	127311
2002	128494	128465	128419	128392	128331
2003	129595	129538	129445	129380	129259
2004	130674	130587	130425	130304	130105
2005	131749	131616	131370	131177	130882
2006	132831	132634	132295	132020	131611
2007	133935	133655	133211	132847	132306
2008	135072	134693	134129	133671	132978
2009	136253	135758	135060	134501	133634
2010	137467	136854	136007	135344	134279
2011	138707	137967	136969	136200	134916
2012	139970	139093	137945	137065	135543
2013	141244	140216	138921	137919	136144
2014	142513	141320	139883	138748	136706
2015	143764	142385	140816	139534	137213
2016	144966	143396	141691	140257	137652
2017	146105	144338	142495	140906	138014
2018	147174	145205	143222	141476	138294
2019	148166	145991	143866	141967	138491
2020	149074	146696	144427	142377	138614
2021	149900	147314	144907	142710	138668
2022	150650	147853	145312	142975	138658
2023	151332	148321	145649	143179	138592
2024	151950	148725	145923	143328	138471
2025	152517	149076	146141	143426	138301
2026	153040	149383	146311	143477	138082
2027	153522	149647	146432	143479	137813
2028	153971	149872	146509	143433	137493
2029	154393	150067	146544	143344	137123
2030	154799	150236	146544	143218	136705
2031	155188	150386	146509	143057	136239
2032	155565	150515	146444	142863	135729
2033	155934	150627	146350	142634	135172
2034	156301	150730	146233	142378	134576
2035	156669	150822	146095	142096	133940
2036	157034	150902	145933	141785	133263
2037	157399	150969	145752	141446	132548
2038	157761	151020	145550	141075	131793
2039	158115	151052	145322	140669	130996
2040	158456	151058	145066	140224	130153
2041	158776	151034	144776	139736	129262
2042	159068	150971	144446	139202	128322
2043	159325	150866	144072	138617	127330
2044	159541	150713	143651	137982	126288
2045	159711	150511	143181	137298	125198
2046	159837	150261	142664	136567	124065
2047	159916	149964	142102	135795	122891
2048	159951	149623	141497	134983	121682
2049	159942	149240	140850	134133	120439
2050	159889	148815	140161	133248	119163
2051	159795	148358	139433	132328	117856
2052	159667	147872	138668	131378	116521
2053	159504	147362	137868	130399	115155
2054	159306	146827	137029	129390	113755
2055	159086	146281	136163	128360	112330
2056	158858	145733	135281	127319	110889
2057	158630	145192	134389	126272	109438
2058	158414	144667	133498	125228	107982
2059	158212	144161	132608	124186	106523
2060	158032	143678	131725	123151	105064
2061	157878	143221	130852	122124	103608
2062	157756	142797	129995	121110	102159
2063	157670	142406	129157	120111	100721
2064	157622	142046	128341	119124	99294.5
2065	157609	141717	127545	118150	97880.6
2066	157629	141412	126768	117185	96477.6
2067	157678	141128	126006	116226	95084.5
2068	157750	140860	125257	115272	93701.1
2069	157838	140602	124515	114318	92323.2
2070	157934	140345	123776	113357	90947.9
2071	158034	140081	123036	112392	89576.6
2072	158134	139808	122295	111424	88209.1
2073	158226	139522	121546	110448	86842.2
2074	158307	139222	120790	109468	85478.5
2075	158380	138912	120029	108487	84121.3
2076	158441	138592	119263	107505	82771.8
2077	158488	138263	118488	106524	81428.9
2078	158520	137924	117706	105542	80092.8
2079	158542	137583	116921	104565	78769.2
2080	158558	137241	116137	103596	77461.2
2081	158571	136904	115356	102636	76170.7
2082	158586	136576	114582	101688	74902.2
2083	158611	136262	113823	100758	73661.4
2084	158645	135965	113077	99842.4	72446.2
2085	158692	135683	112344	98942.3	71256.2
2086	158751	135421	111626	98057.6	70091.4
2087	158824	135176	110919	97185.8	68948.8
2088	158908	134949	110224	96325.6	67827.1
2089	159006	134738	109540	95475.6	66725
2090	159115	134542	108865	94634.6	65641.6
2091	159232	134358	108196	93799.1	64572.7
2092	159356	134186	107533	92968.8	63518.4
2093	159487	134023	106875	92143.6	62480
2094	159624	133868	106222	91323.6	61457.8
2095	159765	133720	105574	90508.1	60451.9
2096	159908	133575	104930	89696.7	59461.7
2097	160051	133432	104289	88888.9	58486.7
2098	160191	133288	103649	88084.3	57526.2
2099	160327	133142	103010	87282.7	56579.8
2100	160456	132993	102370	86484.2	55646.9
