# Supplementary material for: Demographic forecast modelling using SSA-XGBoost for smart population management based on multi-sources data
Source: PLoS One. 2025 Jun 25;20(6):e0320298. doi: 10.1371/journal.pone.0320298 (PMC12193076; doi:10.1371/journal.pone.0320298)
Supplement: S1 Data — (ZIP) [file pone.0320298.s001.zip › 生育监测数据/hbtj20ssss2011.xls]

## Sheet: hbtj20ssss2011
year	xt	xtm	xtf	deathm	deathf	axt	axtm	axtf	cxt	cxtm	cxtf	nt	ntm	ntf	ant	antm	antf	cnt	cntm	cntf	ht	ht1	ht2	ht3	aht	aht1	aht2	aht3	aht4	aht5	cht	cht1	cht2	cht3	cht4	cht5	awt	cwt	imfb	immr	imfr	iofb	iomr	iofr
0	1203643	640956	562687	13440.2	10834	630035	334820	295215	573608	306136	267472	0	0	0	0	0.024203	0.021674	0	0.017432	0.016583					0	0	0	0	0	0	0	0	0	0	0	0	0.01223	0.01223	0.002261	0.528338	0.471662	0.002532	0.565115	0.434885
1	1130266	606859	523407	2533.41	1733.61	630504	337889	292615	499763	268970	230792	0	0	0	0	0.005362	0.003963	0	0.002683	0.002487					0	0	0	0	0	0	0	0	0	0	0	0	0.01233	0.01233	0.00742	0.541835	0.458165	0.007302	0.568209	0.431791
2	1022899	551172	471727	1484.74	987.035	571697	307720	263978	451202	243453	207749	0	0	0	0	0.003552	0.002546	0	0.001609	0.001516					0	0	0	0	0	0	0	0	0	0	0	0	0.01055	0.01055	0.007637	0.552997	0.447003	0.007311	0.568269	0.431731
3	1008082	540062	468020	893.653	520.08	562607	300641	261966	445475	239421	206054	0	0	0	0	0.002247	0.001382	0	0.000911	0.000767					0	0	0	0	0	0	0	0	0	0	0	0	0.01048	0.01048	0.007438	0.538381	0.461619	0.007059	0.564906	0.435094
4	980865	524465	456399	674.42	339.657	525267	279929	245338	455598	244536	211062	0	0	0	0	0.001803	0.00095	0	0.000694	0.000505					0	0	0	0	0	0	0	0	0	0	0	0	0.01185	0.01185	0.007435	0.547779	0.452221	0.006968	0.570778	0.429222
5	983144	526286	456857	568.307	235.766	525821	280492	245330	457323	245795	211528	0	0	0	0	0.001531	0.000667	0	0.000565	0.000341					0	0	0	0	0	0	0	0	0	0	0	0	0.01295	0.01295	0.007128	0.542894	0.457106	0.006343	0.576729	0.423271
6	955704	508448	447256	470.148	169.455	505300	267691	237609	450404	240757	209647	0	0	0	0	0.00133	0.000497	0	0.000474	0.000245					0	0	0	0	0	0	0	0	0	0	0	0	0.01243	0.01243	0.006917	0.540758	0.459242	0.006128	0.579696	0.420304
7	926547	491087	435460	374.159	124.128	491035	259999	231036	435512	231088	204424	0	0	0	0	0.001104	0.000378	0	0.000377	0.00018					0	0	0	0	0	0	0	0	0	0	0	0	0.01091	0.01091	0.006014	0.543916	0.456084	0.005437	0.585667	0.414333
8	758262	406368	351894	263.811	74.4552	410573	219382	191191	347689	186987	160702	0	0	0	0	0.00094	0.000281	0	0.000308	0.000129					0	0	0	0	0	0	0	0	0	0	0	0	0.0098	0.0098	0.006127	0.540785	0.459215	0.005244	0.584991	0.415009
9	798088	424207	373881	225.367	60.9928	410057	218149	191908	388031	206059	181973	0	0	0	0	0.000796	0.000223	0	0.000251	0.0001					0	0	0	0	0	0	0	0	0	0	0	0	0.01035	0.01035	0.006348	0.547606	0.452394	0.00537	0.586078	0.413922
10	815770	432442	383328	230.275	66.4018	438311	232387	205924	377459	200055	177404	0	0	0	0	0.00078	0.000232	0	0.000245	0.000105					0	0	0	0	0	0	0	0	0	0	0	0	0.0069	0.0069	0.006689	0.535228	0.464772	0.005197	0.585103	0.414897
11	757748	406626	351122	177.753	48.8872	398193	213670	184523	359555	192956	166600	0	0	0	0	0.000654	0.00019	0	0.000197	8.3e-05					0	0	0	0	0	0	0	0	0	0	0	0	0.00716	0.00716	0.005826	0.533236	0.466764	0.004574	0.584019	0.415981
12	655956	350728	305228	155.614	47.7319	344728	184598	160130	311228	166130	145098	0	0	0	0	0.000663	0.000212	0	0.0002	9.5e-05					0	0	0	0	0	0	0	0	0	0	0	0	0.00646	0.00646	0.006134	0.531569	0.468431	0.004639	0.582989	0.417011
13	639195	339751	299445	126.077	40.0609	333550	177187	156363	305645	162564	143081	0	0	0	0	0.000562	0.000183	0	0.000163	8e-05					0	0	0	0	0	0	0	0	0	0	0	0	0.00686	0.00686	0.005619	0.52971	0.47029	0.004051	0.579242	0.420758
14	617905	326920	290985	135.539	43.9541	309152	163528	145624	308753	163392	145362	0	0	0	0	0.000638	0.000209	0	0.000191	9.3e-05					0	0	0	0	0	0	0	0	0	0	0	0	0.00947	0.00947	0.005777	0.528651	0.471349	0.004021	0.575287	0.424713
15	635804	333569	302235	172.52	58.4784	300704	157838	142866	335100	175731	159369	0	0	0	0	0.000808	0.000271	0	0.000256	0.000124					0	0	0	0	0	0	0	0	0	0	0	0	0.01349	0.01349	0.007216	0.544396	0.455604	0.00525	0.579716	0.420284
16	744935	385695	359240	180.028	65.7444	313375	163258	150117	431560	222437	209123	0	0	0	0	0.000773	0.000268	0	0.000242	0.000122					0	0	0	0	0	0	0	0	0	0	0	0	0.0168	0.0168	0.009298	0.532389	0.467611	0.007976	0.565918	0.434082
17	909062	463965	445097	256.829	99.0228	345115	179532	165583	563947	284433	279514	0	0	0	0	0.000941	0.000333	0	0.000309	0.000157					0	0	0	0	0	0	0	0	0	0	0	0	0.0176	0.0176	0.013098	0.536526	0.463474	0.014081	0.546103	0.453897
18	1130161	571042	559119	351.633	145.266	429330	222253	207076	700831	348789	352042	0	0	0	0	0.001036	0.000387	0	0.000348	0.000185					0	0	0	0	0	0	0	0	0	0	0	0	0.01753	0.01753	0.019192	0.532141	0.467859	0.020756	0.535838	0.464162
19	1197688	607639	590048	224.605	85.7637	461629	237457	224172	736059	370182	365876	0	0	0	0	0.000645	0.000221	0	0.000193	9.9e-05					0	0	0	0	0	0	0	0	0	0	0	0	0.02005	0.02005	0.028713	0.53734	0.46266	0.028255	0.533838	0.466162
20	1198510	610766	587744	318.573	127.237	482303	247609	234695	716207	363157	353050	0	0	0	0	0.000873	0.000318	0	0.000282	0.000149					0	0	0	0	0	0	0	0	0	0	0	0	0.02104	0.02104	0.043493	0.550783	0.449217	0.041398	0.537215	0.462785
21	1500009	754774	745235	674.708	296.66	614487	311455	303032	885522	443319	442203	0	0	0	0	0.001429	0.000566	0	0.000518	0.000283					0	0	0	0	0	0	0	0	0	0	0	0	0.01941	0.01941	0.038403	0.566246	0.433754	0.040319	0.543641	0.456359
22	1555493	771187	784305	569.61	274.787	642775	317981	324794	912718	453206	459511	0	0	0	0	0.001197	0.000498	0	0.000417	0.000246					0	0	0	0	0	0	0	0	0	0	0	0	0.01888	0.01888	0.030323	0.572733	0.427267	0.037149	0.550556	0.449444
23	1522687	755093	767594	762.628	379.403	669954	328419	341535	852733	426674	426059	0	0	0	0	0.001566	0.000678	0	0.000582	0.000347					0	0	0	0	0	0	0	0	0	0	0	0	0.01745	0.01745	0.028483	0.574906	0.425094	0.039848	0.556768	0.443232
24	1539251	760850	778401	586.091	307.381	713366	348905	364462	825884	411945	413939	0	0	0	0	0.001191	0.000539	0	0.000414	0.000268					0	0	0	0	0	0	0	0	0	0	0	0	0.01538	0.01538	0.024836	0.567276	0.432724	0.03526	0.557485	0.442515
25	1358873	669280	689593	513.462	273.631	661233	323355	337878	697639	345925	351715	0	0	0	0	0.00116	0.000534	0	0.0004	0.000265					0	0	0	0	0	0	0	0	0	0	0	0	0.01279	0.01279	0.022042	0.565726	0.434274	0.031005	0.561975	0.438025
26	1182095	583502	598593	506.421	269.94	599504	295220	304283	582591	288282	294310	0	0	0	0	0.001275	0.000596	0	0.000451	0.000301					0	0	0	0	0	0	0	0	0	0	0	0	0.01009	0.01009	0.021258	0.562372	0.437628	0.030264	0.56315	0.43685
27	1136555	562310	574245	434.704	222.266	581151	288358	292794	555404	273952	281452	0	0	0	0	0.001137	0.000514	0	0.00039	0.000255					0	0	0	0	0	0	0	0	0	0	0	0	0.00888	0.00888	0.021977	0.556657	0.443343	0.029104	0.566336	0.433664
28	1092501	542300	550201	425.323	219.484	535293	267469	267824	557208	274831	282377	0	0	0	0	0.001173	0.000538	0	0.000406	0.000267					0	0	0	0	0	0	0	0	0	0	0	0	0.00976	0.00976	0.025517	0.566945	0.433055	0.032166	0.570391	0.429609
29	1272908	636258	636649	509.547	252.561	618546	312710	305836	654362	323549	330814	0	0	0	0	0.001198	0.000537	0	0.000417	0.000267					0	0	0	0	0	0	0	0	0	0	0	0	0.00727	0.00727	0.022249	0.575561	0.424439	0.027775	0.575686	0.424314
30	1191041	597009	594032	460.815	222.242	558702	282123	276580	632339	314887	317452	0	0	0	0	0.001178	0.000512	0	0.000408	0.000254					0	0	0	0	0	0	0	0	0	0	0	0	0.01007	0.01007	0.022956	0.57702	0.42298	0.026171	0.579144	0.420856
31	1076093	543761	532332	486.164	228.477	497874	253220	244654	578219	290542	287677	0	0	0	0	0.00136	0.000587	0	0.000488	0.000295					0	0	0	0	0	0	0	0	0	0	0	0	0.00961	0.00961	0.02244	0.583389	0.416611	0.026419	0.58496	0.41504
32	994822	502065	492757	418.469	201.381	450821	228676	222145	544001	273388	270613	0	0	0	0	0.001286	0.000563	0	0.000455	0.000282					0	0	0	0	0	0	0	0	0	0	0	0	0.00947	0.00947	0.021705	0.580195	0.419805	0.024954	0.584136	0.415864
33	973282	493868	479414	464.034	213.626	432277	220708	211569	541005	273160	267845	0	0	0	0	0.001449	0.000616	0	0.000528	0.000311					0	0	0	0	0	0	0	0	0	0	0	0	0.01029	0.01029	0.019043	0.57976	0.42024	0.022656	0.588146	0.411854
34	868594	444116	424478	452.929	215.442	385424	198720	186704	483170	245396	237774	0	0	0	0	0.001563	0.000698	0	0.00058	0.000358					0	0	0	0	0	0	0	0	0	0	0	0	0.01018	0.01018	0.021787	0.583962	0.416038	0.025503	0.591088	0.408912
35	893836	459065	434771	480.026	230.522	395191	203874	191318	498645	255192	243453	0	0	0	0	0.001606	0.000729	0	0.000598	0.000374					0	0	0	0	0	0	0	0	0	0	0	0	0.01013	0.01013	0.022024	0.58162	0.41838	0.025442	0.590802	0.409198
36	850318	433600	416719	501.711	232.369	373395	191864	181531	476923	241735	235188	0	0	0	0	0.001767	0.000767	0	0.000673	0.000396					0	0	0	0	0	0	0	0	0	0	0	0	0.0104	0.0104	0.022995	0.578651	0.421349	0.02658	0.592665	0.407335
37	889116	447607	441508	548.109	262.729	384616	193703	190913	504499	253904	250595	0	0	0	0	0.001878	0.000817	0	0.000726	0.000426					0	0	0	0	0	0	0	0	0	0	0	0	0.01138	0.01138	0.024068	0.581756	0.418244	0.026167	0.597089	0.402911
38	1015873	508305	507568	674.82	331.053	429404	214157	215248	586469	294148	292321	0	0	0	0	0.002044	0.000897	0	0.000806	0.000472					0	0	0	0	0	0	0	0	0	0	0	0	0.01353	0.01353	0.024485	0.585497	0.414503	0.025683	0.595777	0.404223
39	1143931	571636	572296	860.938	411.971	485398	241016	244382	658533	330619	327914	0	0	0	0	0.002295	0.000984	0	0.000931	0.000523					0	0	0	0	0	0	0	0	0	0	0	0	0.01546	0.01546	0.023486	0.586935	0.413065	0.024411	0.598314	0.401686
40	1234488	622117	612371	1047.85	498.613	547029	273908	273121	687459	348209	339250	0	0	0	0	0.002506	0.001094	0	0.001038	0.000589					0	0	0	0	0	0	0	0	0	0	0	0	0.01473	0.01473	0.025606	0.586549	0.413451	0.025593	0.593301	0.406699
41	1380741	702139	678603	1129.99	519.145	624361	315615	308745	756381	386523	369857	0	0	0	0	0.002385	0.001025	0	0.000976	0.000548					0	0	0	0	0	0	0	0	0	0	0	0	0.01585	0.01585	0.021588	0.593391	0.406609	0.022183	0.594571	0.405429
42	1237382	624412	612970	1229.65	584.829	609396	306085	303311	627986	318327	309659	0	0	0	0	0.002786	0.001238	0	0.001184	0.000676					0	0	0	0	0	0	0	0	0	0	0	0	0.01021	0.01021	0.023166	0.587874	0.412126	0.023527	0.593436	0.406564
43	1308232	660530	647702	1441.98	685.223	651461	326090	325371	656771	334440	322331	0	0	0	0	0.003059	0.001361	0	0.001329	0.000752					0	0	0	0	0	0	0	0	0	0	0	0	0.00987	0.00987	0.01748	0.584369	0.415631	0.017489	0.59403	0.40597
44	1131668	570585	561083	1333.99	652.922	585128	292400	292728	546540	278186	268354	0	0	0	0	0.003216	0.001476	0	0.001415	0.000823					0	0	0	0	0	0	0	0	0	0	0	0	0.01068	0.01068	0.018427	0.590944	0.409056	0.018424	0.601275	0.398725
45	1209890	609387	600503	1583.76	773.394	628847	314698	314149	581043	294688	286355	0	0	0	0	0.00354	0.001626	0	0.001594	0.000917					0	0	0	0	0	0	0	0	0	0	0	0	0.00943	0.00943	0.018161	0.587338	0.412662	0.016766	0.606482	0.393518
46	1276921	641761	635160	1731.71	838.745	652811	325147	327664	624110	316614	307496	0	0	0	0	0.003691	0.001672	0	0.001679	0.000946					0	0	0	0	0	0	0	0	0	0	0	0	0.01028	0.01028	0.016548	0.588754	0.411246	0.014922	0.609122	0.390878
47	1254421	624934	629487	1936.66	960.885	613532	301115	312417	640888	323819	317069	0	0	0	0	0.004269	0.001941	0	0.002011	0.001118					0	0	0	0	0	0	0	0	0	0	0	0	0.01178	0.01178	0.017855	0.599242	0.400758	0.015549	0.622398	0.377602
48	1457436	734268	723168	2541.89	1257.51	782385	391097	391288	675051	343170	331880	0	0	0	0	0.004576	0.002151	0	0.002192	0.001253					0	0	0	0	0	0	0	0	0	0	0	0	0.00289	0.00289	0.013002	0.594371	0.405629	0.010783	0.62714	0.37286
49	1081838	538525	543313	1823.84	932.079	586157	287460	298697	495681	251065	244616	0	0	0	0	0.00448	0.002114	0	0.002135	0.001229					0	0	0	0	0	0	0	0	0	0	0	0	0.00547	0.00547	0.007692	0.576492	0.423508	0.005139	0.623962	0.376038
50	660452	323768	336684	1402.74	749.799	355122	171361	183761	305329	152406	152923	0	0	0	0	0.005652	0.002723	0	0.002849	0.001631					0	0	0	0	0	0	0	0	0	0	0	0	0.00698	0.00698	0.009739	0.578216	0.421784	0.005566	0.637346	0.362654
51	837083	425237	411845	1958.51	1015.74	441621	223680	217941	395462	201557	193904	0	0	0	0	0.005994	0.003028	0	0.003065	0.001835					0	0	0	0	0	0	0	0	0	0	0	0	0.00748	0.00748	0.007676	0.587553	0.412447	0.004588	0.652258	0.347742
52	831684	424406	407278	2016.48	984.683	428077	218668	209409	403607	205738	197869	0	0	0	0	0.006209	0.002991	0	0.003202	0.001811					0	0	0	0	0	0	0	0	0	0	0	0	0.01038	0.01038	0.009288	0.584962	0.415038	0.005862	0.651571	0.348429
53	962379	490194	472185	2781.98	1408.3	498051	253453	244598	464328	236741	227587	0	0	0	0	0.007312	0.003652	0	0.003923	0.002263					0	0	0	0	0	0	0	0	0	0	0	0	0.00892	0.00892	0.008943	0.576978	0.423022	0.00597	0.641012	0.358988
54	1042326	531352	510974	3010.83	1496.21	545512	278960	266552	496814	252392	244422	0	0	0	0	0.007269	0.003583	0	0.003895	0.002214					0	0	0	0	0	0	0	0	0	0	0	0	0.00865	0.00865	0.008351	0.572123	0.427877	0.005201	0.623705	0.376295
55	1025977	518159	507818	3537.06	1875.99	522810	264044	258766	503167	254115	249052	0	0	0	0	0.008705	0.0045	0	0.004874	0.002857					0	0	0	0	0	0	0	0	0	0	0	0	0.0113	0.0113	0.008532	0.563538	0.436462	0.005083	0.616492	0.383508
56	1036436	527224	509212	4135.5	2121.73	530588	270548	260040	505848	256676	249172	0	0	0	0	0.009876	0.005047	0	0.005702	0.003248					0	0	0	0	0	0	0	0	0	0	0	0	0.011	0.011	0.008435	0.560601	0.439399	0.004915	0.608588	0.391412
57	1025649	516967	508682	4140.01	2181.81	522266	263465	258801	503383	253501	249882	0	0	0	0	0.010083	0.005193	0	0.005852	0.003353					0	0	0	0	0	0	0	0	0	0	0	0	0.01146	0.01146	0.007192	0.548253	0.451747	0.004216	0.59937	0.40063
58	949764	475394	474370	4281.94	2262.45	504030	254057	249974	445734	221337	224397	0	0	0	0	0.011106	0.005706	0	0.006598	0.003726					0	0	0	0	0	0	0	0	0	0	0	0	0.00946	0.00946	0.006896	0.537477	0.462523	0.003998	0.597916	0.402084
59	930459	464645	465814	4954.51	2764.52	499424	250301	249123	431035	214344	216690	0	0	0	0	0.012952	0.007015	0	0.00799	0.004693					0	0	0	0	0	0	0	0	0	0	0	0	0.00921	0.00921	0.00592	0.519784	0.480216	0.003138	0.586163	0.413837
60	849011	420197	428814	5136.89	3028.76	441292	218565	222727	407718	201632	206086	0	0	0	0	0.01482	0.008342	0	0.009412	0.005681					0	0	0	0	0	0	0	0	0	0	0	0	0.01149	0.01149	0.006091	0.52618	0.47382	0.002995	0.584676	0.415324
61	809151	401935	407216	5169.82	2960.61	436359	216803	219556	372792	185132	187660	0	0	0	0	0.015409	0.008516	0	0.00988	0.005813					0	0	0	0	0	0	0	0	0	0	0	0	0.00867	0.00867	0.005222	0.541377	0.458623	0.002606	0.586121	0.413879
62	760373	380726	379647	5301.12	3111.82	413519	208905	204613	346854	171820	175034	0	0	0	0	0.016516	0.009553	0	0.010772	0.006611					0	0	0	0	0	0	0	0	0	0	0	0	0.00892	0.00892	0.004366	0.530898	0.469102	0.00206	0.575784	0.424216
63	649447	322609	326838	5360.59	3262.24	354689	178057	176631	294759	144552	150206	0	0	0	0	0.019411	0.01153	0	0.013174	0.00816					0	0	0	0	0	0	0	0	0	0	0	0	0.00906	0.00906	0.004359	0.557896	0.442104	0.001854	0.570825	0.429175
64	604854	302340	302514	5549.41	3404.86	328878	165726	163152	275976	136614	139362	0	0	0	0	0.021296	0.012939	0	0.014787	0.009284					0	0	0	0	0	0	0	0	0	0	0	0	0.00862	0.00862	0.004128	0.582097	0.417903	0.001633	0.568616	0.431384
65	579176	287802	291374	5472.41	3371.18	317385	157702	159683	261791	130100	131691	0	0	0	0	0.021998	0.013249	0	0.015398	0.009534					0	0	0	0	0	0	0	0	0	0	0	0	0.00781	0.00781	0.003759	0.558523	0.441477	0.001417	0.560336	0.439664
66	535262	266157	269105	5686.9	3595.65	297148	148174	148974	238114	117984	120130	0	0	0	0	0.024416	0.015182	0	0.017537	0.011104					0	0	0	0	0	0	0	0	0	0	0	0	0.00794	0.00794	0.003098	0.559412	0.440588	0.001267	0.558216	0.441784
67	420490	208634	211856	5138.72	3380.36	227577	113728	113849	192913	94907	98006	0	0	0	0	0.0279	0.018072	0	0.020712	0.013498					0	0	0	0	0	0	0	0	0	0	0	0	0.00854	0.00854	0.003031	0.548273	0.451727	0.001108	0.545045	0.454955
68	382485	191185	191300	4509.85	2930.5	202605	102125	100480	179880	89060	90820	0	0	0	0	0.026901	0.017441	0	0.019791	0.012971					0	0	0	0	0	0	0	0	0	0	0	0	0.00861	0.00861	0.003038	0.536677	0.463323	0.001046	0.542838	0.457162
69	372139	184479	187660	5096.43	3478.92	195673	97939	97734	176465	86540	89926	0	0	0	0	0.031089	0.020944	0	0.023707	0.015924					0	0	0	0	0	0	0	0	0	0	0	0	0.00762	0.00762	0.002746	0.540835	0.459165	0.000982	0.540683	0.459317
70	351066	173585	177481	5910.99	4367.15	184416	91952	92464	166650	81632	85017	0	0	0	0	0.037598	0.027422	0	0.030059	0.021544					0	0	0	0	0	0	0	0	0	0	0	0	0.00739	0.00739	0.003028	0.542078	0.457922	0.000976	0.54079	0.45921
71	342985	171057	171928	6072.55	4492	177142	89516	87626	165843	81541	84302	0	0	0	0	0.039092	0.029104	0	0.031557	0.023033					0	0	0	0	0	0	0	0	0	0	0	0	0.00842	0.00842	0.002423	0.548046	0.451954	0.000734	0.539131	0.460869
72	304061	151502	152559	6199.31	4694.39	158463	80374	78089	145598	71128	74470	0	0	0	0	0.044396	0.033979	0	0.03699	0.027407					0	0	0	0	0	0	0	0	0	0	0	0	0.00775	0.00775	0.002616	0.579592	0.420408	0.000779	0.54727	0.45273
73	319743	159268	160475	6507.35	4841.08	170278	86335	83943	149465	72933	76532	0	0	0	0	0.044252	0.033269	0	0.03684	0.026765					0	0	0	0	0	0	0	0	0	0	0	0	0.00739	0.00739	0.002315	0.597171	0.402829	0.000677	0.560441	0.439559
74	307562	152113	155449	7044.73	5538.92	164736	82409	82327	142826	69704	73122	0	0	0	0	0.049577	0.038924	0	0.042453	0.031925					0	0	0	0	0	0	0	0	0	0	0	0	0.00741	0.00741	0.002118	0.600336	0.399664	0.000605	0.549031	0.450969
75	284442	137705	146737	7219.81	6098.69	151710	73923	77787	132731	63782	68950	0	0	0	0	0.055499	0.045051	0	0.048872	0.037626					0	0	0	0	0	0	0	0	0	0	0	0	0.00795	0.00795	0.001874	0.587923	0.412077	0.000529	0.540708	0.459292
76	273212	129260	143951	6924.44	6013.94	148753	70643	78110	124458	58617	65841	0	0	0	0	0.056527	0.045177	0	0.050006	0.037745					0	0	0	0	0	0	0	0	0	0	0	0	0.0079	0.0079	0.001544	0.604887	0.395113	0.000454	0.542583	0.457417
77	237668	110992	126677	6738.32	6313.9	129109	60226	68883	108559	50766	57794	0	0	0	0	0.063323	0.053423	0	0.05761	0.045575					0	0	0	0	0	0	0	0	0	0	0	0	0.00785	0.00785	0.001368	0.595213	0.404787	0.000422	0.550951	0.449049
78	220104	101733	118370	6909.2	6821.95	121393	55543	65850	98711	46191	52520	0	0	0	0	0.070057	0.061225	0	0.065338	0.053128					0	0	0	0	0	0	0	0	0	0	0	0	0.0078	0.0078	0.001081	0.599078	0.400922	0.000328	0.53057	0.46943
79	198144	90050	108094	6271.39	6472.82	111770	50072	61698	86374	39978	46396	0	0	0	0	0.071623	0.063377	0	0.067164	0.055233					0	0	0	0	0	0	0	0	0	0	0	0	0.00775	0.00775	0.00089	0.5968	0.4032	0.000275	0.539319	0.460681
80	166222	74596	91627	6143.46	6898.91	93413	40681	52732	72809	33915	38895	0	0	0	0	0.083378	0.078784	0	0.081131	0.070561					0	0	0	0	0	0	0	0	0	0	0	0	0.00769	0.00769	0.00098	0.611474	0.388526	0.000283	0.526757	0.473243
81	162576	71263	91313	5807.93	6845.19	92517	39500	53017	70059	31763	38296	0	0	0	0	0.082575	0.078414	0	0.080163	0.070188					0	0	0	0	0	0	0	0	0	0	0	0	0.00764	0.00764	0.000591	0.581928	0.418072	0.000189	0.516043	0.483957
82	126389	54416	71973	5219.83	6467.6	71830	30027	41803	54559	24389	30170	0	0	0	0	0.095678	0.093194	0	0.096228	0.085244					0	0	0	0	0	0	0	0	0	0	0	0	0.00759	0.00759	0.000583	0.625153	0.374847	0.000181	0.509773	0.490227
83	111249	46792	64457	5397.56	7235.85	63747	25913	37833	47502	20879	26623	0	0	0	0	0.113036	0.115152	0	0.118227	0.108151					0	0	0	0	0	0	0	0	0	0	0	0	0.00754	0.00754	0.000479	0.578009	0.421991	0.000152	0.495217	0.504783
84	90145	37512	52633	4182.03	5952.92	51477	20763	30714	38668	16750	21919	0	0	0	0	0.1096	0.115998	0	0.113815	0.109045					0	0	0	0	0	0	0	0	0	0	0	0	0.00749	0.00749	0.000367	0.593023	0.406977	0.000121	0.497823	0.502177
85	70960	28723	42237	3448.51	5274	40722	15915	24807	30238	12808	17430	0	0	0	0	0.117202	0.127439	0	0.123613	0.121206					0	0	0	0	0	0	0	0	0	0	0	0	0.00744	0.00744	0.000316	0.554054	0.445946	0.000109	0.473813	0.526187
86	62657	24635	38023	3291.93	5247.72	36431	13812	22620	26226	10823	15403	0	0	0	0	0.129185	0.140155	0	0.139298	0.134871					0	0	0	0	0	0	0	0	0	0	0	0	0.0074	0.0074	0.000268	0.511936	0.488064	8.5e-05	0.46237	0.53763
87	49469	18795	30674	2558.02	4356.11	28456	10355	18101	21013	8440	12573	0	0	0	0	0.13126	0.144049	0	0.142041	0.139082					0	0	0	0	0	0	0	0	0	0	0	0	0.00735	0.00735	0.000178	0.568	0.432	7.1e-05	0.456151	0.543849
88	38300	14179	24122	2135.49	3949.8	22543	8016	14527	15758	6163	9595	0	0	0	0	0.144063	0.164957	0	0.159124	0.161904					0	0	0	0	0	0	0	0	0	0	0	0	0.0073	0.0073	0.000169	0.506329	0.493671	6.5e-05	0.469943	0.530057
89	28886	10530	18356	1718.86	3369.6	16785	5866	10918	12101	4664	7437	0	0	0	0	0.15488	0.184005	0	0.173743	0.182955					0	0	0	0	0	0	0	0	0	0	0	0	0.00725	0.00725	0.000142	0.507538	0.492462	5.1e-05	0.458014	0.541986
90	21109	7615	13494	1169.6	2456.72	12155	4199	7956	8954	3416	5538	0	0	0	0	0.146463	0.182557	0	0.162355	0.181347					0	0	0	0	0	0	0	0	0	0	0	0	0.0072	0.0072	0.000122	0.502924	0.497076	4.5e-05	0.425197	0.574803
91	16351	5584	10767	1049.81	2365.71	9677	3199	6478	6674	2385	4289	0	0	0	0	0.176524	0.218496	0	0.203399	0.221566					0	0	0	0	0	0	0	0	0	0	0	0	0.00716	0.00716	7.2e-05	0.514851	0.485149	3.7e-05	0.494517	0.505483
92	10539	3606	6933	667.913	1559.73	6132	2000	4132	4407	1606	2801	0	0	0	0	0.173726	0.223475	0	0.19954	0.22718					0	0	0	0	0	0	0	0	0	0	0	0	0.00711	0.00711	7.4e-05	0.490385	0.509615	3.5e-05	0.504532	0.495468
93	7516	2495	5021	468.664	1237.29	4280	1322	2958	3236	1174	2063	0	0	0	0	0.175337	0.243795	0	0.201762	0.25019					0	0	0	0	0	0	0	0	0	0	0	0	0.00706	0.00706	4.9e-05	0.478261	0.521739	2.2e-05	0.483632	0.516368
94	5459	1791	3668	352.173	956.926	3101	985	2116	2357	806	1551	0	0	0	0	0.183361	0.257459	0	0.212857	0.265727					0	0	0	0	0	0	0	0	0	0	0	0	0.00702	0.00702	4e-05	0.571429	0.428571	2.5e-05	0.534332	0.465668
95	3801	1184	2617	195.454	687.882	2143	624	1519	1658	560	1098	0	0	0	0	0.155972	0.259276	0	0.175227	0.267798					0	0	0	0	0	0	0	0	0	0	0	0	0.00697	0.00697	2.9e-05	0.414634	0.585366	2.2e-05	0.533089	0.466911
96	2592	836	1756	141.665	521.852	1449	441	1008	1143	394	748	0	0	0	0	0.159901	0.291595	0	0.18058	0.304712					0	0	0	0	0	0	0	0	0	0	0	0	0.00692	0.00692	1.8e-05	0.56	0.44	1.9e-05	0.518181	0.481819
97	1906	642	1264	114.669	384.652	1094	341	753	812	301	511	0	0	0	0	0.16759	0.2986	0	0.1911	0.312732					0	0	0	0	0	0	0	0	0	0	0	0	0.00688	0.00688	2.6e-05	0.567568	0.432432	2e-05	0.583783	0.416217
98	1431	484	947	68.2497	259.196	787	249	539	644	236	408	0	0	0	0	0.134897	0.269418	0	0.146866	0.279362					0	0	0	0	0	0	0	0	0	0	0	0	0.00683	0.00683	3e-05	0.571429	0.428571	2.1e-05	0.598794	0.401206
99	1157	405	752	42.1716	168.997	598	184	414	559	221	337	0	0	0	0	0.102833	0.223373	0	0.105205	0.227065					0	0	0	0	0	0	0	0	0	0	0	0	0.00679	0.00679	1.6e-05	0.454545	0.545455	1.3e-05	0.594844	0.405156
100	1326	349	977	217.799	424.475	690	176	514	636	173	462	0	0	0	0	0.663943	0.461947	0	0.583497	0.404837					0	0	0	0	0	0	0	0	0	0	0	0	0.00674	0.00674	6e-06	0.111111	0.888889	5e-06	0.37512	0.62488
