# Supplementary material for: Demographic forecast modelling using SSA-XGBoost for smart population management based on multi-sources data
Source: PLoS One. 2025 Jun 25;20(6):e0320298. doi: 10.1371/journal.pone.0320298 (PMC12193076; doi:10.1371/journal.pone.0320298)
Supplement: S1 Data — (ZIP) [file pone.0320298.s001.zip › 迁移人口数据/hbtj20ssss2010-.xls]

## Sheet: 2010
	xt	xm	xf	movem	movef
1	5144174	2761140	2383036	-3328	-2354
2	4256974	2266152	1990823	-33986	-24162
3	3302628	1757199	1545429	-33283	-20794
4	5203889	2651943	2551946	-23301	-13144
5	7566465	3759012	3807454	-86650	-71443
6	5946704	2962997	2983709	-241023	-205021
7	4857325	2473781	2383544	-208553	-158495
8	5174753	2609815	2564939	-169362	-118771
9	6297435	3186559	3110873	-171117	-113221
10	5739783	2871820	2867962	-135332	-90467
11	4704672	2396406	2308268	-75315	-42728
12	4809622	2419612	2390011	-25139	-8166
13	3431129	1714407	1716722	-16600	-6150
14	2091111	1042786	1048325	-4049	-1004
15	1605949	798255	807695	886	768
16	1154141	536189	617952	2817	1549
17	616417	262379	354039	1856	611
18	232813	87265	145548	872	103
19	66081	21077	45002	-23226	-13219
