# Supplementary material for: Demographic forecast modelling using SSA-XGBoost for smart population management based on multi-sources data
Source: PLoS One. 2025 Jun 25;20(6):e0320298. doi: 10.1371/journal.pone.0320298 (PMC12193076; doi:10.1371/journal.pone.0320298)
Supplement: S1 Data — (ZIP) [file pone.0320298.s001.zip › 迁移人口数据/hbtj20ssss2011-.xls]

## Sheet: 2011
	xm	xf	movem	movef
1	2356396	2065348	-5212	-3778
2	1856467	1630108	-54926	-39877
3	2361910	2255739	-54487	-35617
4	3652670	3663279	-39631	-24440
5	2993650	3049281	-140013	-116147
6	2580819	2523013	-380370	-320438
7	2420213	2372862	-322118	-245019
8	3179783	3112729	-266029	-187087
9	3148875	3131631	-270804	-180693
10	2194957	2138966	-217711	-146319
11	2502389	2465896	-124649	-72958
12	1827807	1845029	-46170	-19202
13	1138257	1151295	-31896	-15612
14	807525	817892	-11178	-5952
15	569740	643829	-2293	-1822
16	284579	372003	1052	-13
17	96862	153412	971	-258
18	21091	39883	493	-348
19	121853	201608	-39785	-24779
