# Supplementary material for: Demographic forecast modelling using SSA-XGBoost for smart population management based on multi-sources data
Source: PLoS One. 2025 Jun 25;20(6):e0320298. doi: 10.1371/journal.pone.0320298 (PMC12193076; doi:10.1371/journal.pone.0320298)
Supplement: S1 Data — (ZIP) [file pone.0320298.s001.zip › 迁移人口数据/hbtj20ssss2012-.xls]

## Sheet: 2012
	xm	xf	movem	movef
1	2451768	2147743	-5488	-3965
2	1953332	1716195	-57591	-41693
3	2070687	1949585	-57031	-37059
4	3456890	3434972	-41273	-25170
5	3070458	3155632	-146810	-121685
6	2740598	2713809	-400129	-337539
7	2262776	2208045	-339875	-258493
8	3158960	3111632	-280031	-196858
9	3168131	3146252	-284762	-189786
10	2197878	2174488	-228417	-153402
11	2555924	2509106	-130279	-75941
12	1970817	1999690	-47620	-19278
13	1235540	1254219	-32721	-15561
14	815747	832235	-11060	-5624
15	600261	662362	-1874	-1474
16	309768	394339	1602	345
17	108662	163222	1307	-93
18	24862	43672	648	-292
19	138077	215481	-41395	-25494
