# Supplementary material for: Demographic forecast modelling using SSA-XGBoost for smart population management based on multi-sources data
Source: PLoS One. 2025 Jun 25;20(6):e0320298. doi: 10.1371/journal.pone.0320298 (PMC12193076; doi:10.1371/journal.pone.0320298)
Supplement: S1 Data — (ZIP) [file pone.0320298.s001.zip › 迁移人口数据/hbtj20ssss2013-.xls]

## Sheet: 2013
	xm	xf	movem	movef
1	2579076	2262493	-5382	-3858
2	2018386	1771009	-55906	-40202
3	1831663	1685846	-55134	-35315
4	3236536	3191287	-39418	-23385
5	3229315	3331926	-142524	-117900
6	2753724	2760441	-391427	-331241
7	2214935	2160119	-334829	-254581
8	2983025	2957754	-274358	-192694
9	3078893	3065275	-278315	-184984
10	2436719	2427927	-222064	-148878
11	2559263	2505740	-125507	-72439
12	2103429	2139081	-44410	-16745
13	1343922	1376097	-30102	-13246
14	825516	847165	-9216	-4040
15	626103	677570	-597	-426
16	334024	414266	2703	1160
17	121279	174430	1934	318
18	29122	48180	929	-115
19	155642	231479	-39446	-23628
