# Supplementary material for: Demographic forecast modelling using SSA-XGBoost for smart population management based on multi-sources data
Source: PLoS One. 2025 Jun 25;20(6):e0320298. doi: 10.1371/journal.pone.0320298 (PMC12193076; doi:10.1371/journal.pone.0320298)
Supplement: S1 Data — (ZIP) [file pone.0320298.s001.zip › 迁移人口数据/hbtj20ssss2014-.xls]

## Sheet: 2014
	xm	xf	movem		movef
1	3146211	2760572	-5433	-3871
2	2630877	2295722	-56005	-40068
3	2155936	1902789	-55059	-34878
4	1713957	1545129	-38997	-22631
5	2899589	2822839	-142783	-117939
6	3378806	3494910	-394396	-334538
7	2773747	2813656	-339134	-257800
8	2233051	2189241	-276755	-194244
9	2779940	2770711	-280237	-185881
10	3060152	3040857	-222707	-149113
11	2630042	2651023	-125001	-71597
12	2458451	2404916	-43111	-15282
13	2219934	2260887	-28895	-11859
14	1489842	1528609	-8080	-2971
15	859861	890644	328	335
16	636348	679093	3578	1788
17	356825	433813	2442	629
18	132906	183678	1159	13
19	39990	62466	-38956	-22821
