# Supplementary material for: Demographic forecast modelling using SSA-XGBoost for smart population management based on multi-sources data
Source: PLoS One. 2025 Jun 25;20(6):e0320298. doi: 10.1371/journal.pone.0320298 (PMC12193076; doi:10.1371/journal.pone.0320298)
Supplement: S1 Data — (ZIP) [file pone.0320298.s001.zip › 迁移人口数据/hbtj20ssss2015-.xls]

## Sheet: 2015
	xm	xf	movem	movef
1	3017124	2657618	-5057	-3556
2	2718159	2366338	-51251	-36243
3	2253662	1999487	-50028	-30886
4	1732432	1538301	-34674	-19072
5	2505212	2412539	-130674	-107575
6	3488886	3590764	-365606	-311724
7	2768234	2847742	-317995	-241617
8	2304724	2280455	-257196	-180246
9	2482891	2491931	-259389	-171273
10	3099230	3073519	-204314	-136397
11	2836428	2873249	-112888	-63518
12	2351165	2309681	-36612	-10908
13	2326040	2356644	-23845	-7945
14	1600246	1652300	-5020	-500
15	929346	970693	2209	1876
16	649343	685088	5069	2926
17	379516	452726	3274	1214
18	149629	199741	1529	275
19	46336	68137	-34497	-19134
