# Supplementary material for: Demographic forecast modelling using SSA-XGBoost for smart population management based on multi-sources data
Source: PLoS One. 2025 Jun 25;20(6):e0320298. doi: 10.1371/journal.pone.0320298 (PMC12193076; doi:10.1371/journal.pone.0320298)
Supplement: S1 Data — (ZIP) [file pone.0320298.s001.zip › 迁移人口数据/hbtj20ssss2016-.xls]

## Sheet: Sheet2
	xt	xm	xf	movem	movef
1	5576261	2964499	2611763	-5263	-3689
2	5282445	2818733	2463712	-53110	-37447
3	4414989	2342239	2072751	-51750	-31738
4	3449355	1828732	1620623	-35668	-19336
5	4313167	2205519	2107647	-135418	-111386
6	6810727	3372526	3438201	-380094	-324491
7	5695872	2789582	2906289	-331528	-251872
8	4815834	2402469	2413367	-267554	-187436
9	4581691	2286805	2294885	-269568	-177792
10	6160111	3088157	3071952	-211861	-141330
11	6239406	3106478	3132929	-116592	-65300
12	4298034	2155488	2142545	-37199	-10501
13	4837584	2406691	2430894	-24032	-7475
14	3481925	1706694	1775233	-4582	60
15	2080404	1014634	1065770	2787	2354
16	1353489	658341	695148	5721	3369
17	876241	403768	472471	3664	1424
18	372601	162370	210232	1707	354
19	124368	52092	72279	-35446	-19372
