# Supplementary material for: Demographic forecast modelling using SSA-XGBoost for smart population management based on multi-sources data
Source: PLoS One. 2025 Jun 25;20(6):e0320298. doi: 10.1371/journal.pone.0320298 (PMC12193076; doi:10.1371/journal.pone.0320298)
Supplement: S1 Data — (ZIP) [file pone.0320298.s001.zip › 迁移人口数据/hbtj20ssss2017-.xls]

## Sheet: 2017
	xt	xm	xf	movem	movef
1	5401748	2871573	2530175	-5223	-3632
2	5534774	2949165	2585610	-52179	-36529
3	4589765	2435894	2153871	-50623	-30546
4	3626980	1922631	1704346	-34420	-17987
5	3697185	1904411	1792774	-133053	-109218
6	6368277	3166718	3201559	-376326	-322249
7	5862511	2856965	3005546	-330435	-250974
8	5150031	2552591	2597441	-265293	-185687
9	4247142	2122258	2124884	-266659	-175399
10	6129935	3062680	3067255	-208465	-138818
11	6269796	3123717	3146078	-113623	-62923
12	4337346	2159580	2177767	-34796	-8420
13	4932949	2459564	2473387	-22010	-5552
14	3762755	1839976	1922781	-3038	1427
15	2261008	1100881	1160125	3915	3281
16	1375661	666875	708786	6727	4105
17	913675	426392	487285	4240	1793
18	400937	177209	223729	1967	510
19	136852	59193	77657	-34115	-17952
