# Supplementary material for: Demographic forecast modelling using SSA-XGBoost for smart population management based on multi-sources data
Source: PLoS One. 2025 Jun 25;20(6):e0320298. doi: 10.1371/journal.pone.0320298 (PMC12193076; doi:10.1371/journal.pone.0320298)
Supplement: S1 Data — (ZIP) [file pone.0320298.s001.zip › 迁移人口数据/hbtj20ssss2018-.xls]

## Sheet: 2018
	xt	xm	xf	movem	movef
1	5107139	2714654	2392485	-5130	-3535
2	5679977	3021919	2658058	-50638	-35148
3	4828760	2561433	2267329	-48873	-28908
4	3741604	1984787	1756819	-32680	-16285
5	3175559	1655304	1520257	-129133	-105741
6	5885731	2936232	2949498	-368563	-316723
7	6180818	3006165	3174653	-326143	-247637
8	5194316	2556668	2637648	-260270	-181984
9	4137883	2066514	2071367	-260886	-171056
10	5794216	2883630	2910585	-202676	-134677
11	6100894	3035687	3065206	-109195	-59635
12	4821685	2393729	2427955	-31740	-5973
13	4934164	2463990	2470174	-19505	-3312
14	4019325	1963620	2055705	-1252	2969
15	2467503	1196341	1271161	5163	4305
16	1399552	676737	722814	7810	4905
17	945181	445652	499531	4858	2196
18	427703	191650	236053	2244	684
19	150942	66956	83986	-32284	-16173
