# Supplementary material for: Demographic forecast modelling using SSA-XGBoost for smart population management based on multi-sources data
Source: PLoS One. 2025 Jun 25;20(6):e0320298. doi: 10.1371/journal.pone.0320298 (PMC12193076; doi:10.1371/journal.pone.0320298)
Supplement: S1 Data — (ZIP) [file pone.0320298.s001.zip › 迁移人口数据/hbtj20ssss2019-.xls]

## Sheet: Sheet2
	xt	xm	xf	movem	movef
1	4712226	2504383	2207843	-5038	-3438
2	5833948	3096511	2737437	-49112	-33778
3	4910709	2611484	2299227	-47140	-27281
4	4004760	2118905	1885855	-30954	-14592
5	2895819	1526090	1369728	-125253	-102299
6	5160593	2588457	2572135	-360904	-311283
7	6475408	3145407	3330003	-321933	-244362
8	5250722	2566826	2683895	-255319	-178331
9	4169737	2075568	2094169	-255188	-166764
10	5397520	2676985	2720535	-196948	-130578
11	6055767	3015872	3039893	-104805	-56371
12	5229762	2582325	2647438	-28701	-3536
13	4740520	2368615	2371904	-17012	-1079
14	4246302	2073722	2172581	528	4507
15	2735981	1325348	1410633	6408	5327
16	1465996	705669	760327	8891	5703
17	954140	453223	500918	5474	2598
18	453006	205134	247871	2520	856
19	164211	74555	89658	-30465	-14400
