# Supplementary material for: Demographic forecast modelling using SSA-XGBoost for smart population management based on multi-sources data
Source: PLoS One. 2025 Jun 25;20(6):e0320298. doi: 10.1371/journal.pone.0320298 (PMC12193076; doi:10.1371/journal.pone.0320298)
Supplement: S1 Data — (ZIP) [file pone.0320298.s001.zip › 迁移人口数据/hbtj20ssss2020-.xls]

## Sheet: 2020
	xt	xm	xf	movem	movef
1	4485810	2383890	2101923	-4978	-3366
2	5604465	2969103	2635359	-47952	-32686
3	5067142	2697941	2369201	-45778	-25922
4	4199507	2216754	1982751	-29520	-13111
5	2901284	1541313	1359971	-122303	-99638
6	4348063	2190002	2158061	-355633	-307805
7	6673724	3251229	3422495	-319636	-242547
8	5272935	2557709	2715226	-252019	-175847
9	4325220	2142922	2182300	-251201	-163638
10	4821328	2380221	2441106	-192652	-127453
11	6127177	3054984	3072191	-101287	-53652
12	5650770	2784284	2866485	-26052	-1317
13	4547483	2267864	2279620	-14808	963
14	4439056	2174250	2264805	2164	5940
15	2949875	1424726	1525149	7581	6291
16	1594748	764501	830247	9926	6463
17	971319	464001	507319	6066	2980
18	479704	219286	260417	2786	1019
19	183543	84979	98565	-28945	-12846
